# Supplementary material for: Characterization of Extracellular Vesicles from Streptococcus thermophilus 065 and Their Potential to Modulate the Immune Response
Source: Probiotics Antimicrob Proteins. 2025 Feb 1;17(4):2301–12. doi: 10.1007/s12602-024-10422-0 (PMC12405351; doi:10.1007/s12602-024-10422-0)
Supplement: Supplementary file 2 — Supplementary file2 (XLSX 450 KB) [file 12602_2024_10422_MOESM2_ESM.xlsx]

## Sheet: suppl table 1
Accession	Description	Group	Abundance: F4: Sample, Bacteria, 1	Abundance: F5: Sample, Bacteria, 2	Abundance: F6: Sample, Bacteria, 3	Abundance: F7: Sample, Bacteria_Myto, 3	Abundance: F8: Sample, Bacteria_Myto, 2	Abundance: F9: Sample, Bacteria_Myto, 1	Abundance: F1: Sample, Vesicles, 1	Abundance: F2: Sample, Vesicles, 2	Abundance: F3: Sample, Vesicles, 3	Abundance: F10: Sample, Vesicles_Myto, 3	Abundance: F11: Sample, Vesicles_Myto, 2	Abundance: F12: Sample, Vesicles_Myto, 1	FC_nomit	FC_mit	FC_biomass	FC_vesicles	p_nomit	p_mit	p_biomass	p_vesicles
STHE65_v1_0207	tRNA-dihydrouridine synthase B GN=dusB	Other	-4.18347	-4.18347	-4.18347	-4.18347	-4.18347	-4.18347	-4.18347	-4.18347	-4.18347	-4.18347	-4.18347	-4.18347	45.3315	2.53317	1.77707	31.801	0.00475288	0.180136	0.29317	0.00293059
STHE65_v1_0548	Peptidyl-prolyl cis-trans isomerase GN=ppiA	Membrane	-3.34704	-3.34704	-3.34704	-3.34704	-3.34704	-3.34704	-3.34704	-3.34704	-3.34704	-3.34704	-3.34704	-3.34704	0.2692	0.174297	1.56217	2.41277	0.0013571	0.00070975	0.0627963	0.0177865
STHE65_v1_1712	ABC transporter (ATP-binding protein) GN=ecsA	Other	-4.44412	-4.44412	-4.44412	-4.44412	-4.44412	-4.44412	-4.44412	-4.44412	-4.44412	-4.44412	-4.44412	-4.44412	5.10428	0.324328	0.67998	10.7015	0.018329	0.0211775	0.23684	0.015552
STHE65_v1_1741	conserved protein of unknown function GN=STHE65_v1_1741	Other	-2.55097	-2.55097	-2.55097	-2.55097	-2.55097	-2.55097	-2.55097	-2.55097	-2.55097	-2.55097	-2.55097	-2.55097	3.77332	1.84983	0.844075	1.72176	0.0345212	0.104488	0.545302	0.401061
STHE65_v1_1263	Phage protein GN=STHE65_v1_1263	Phage	-6.00787	-6.00787	-6.00787	-6.00787	-6.00787	-6.00787	-6.00787	-6.00787	-6.00787	-6.00787	-6.00787	-6.00787	0.961468	2.65876	47.3411	17.1196	0.931363	0.363798	0.00486602	0.0542112
STHE65_v1_0468	uridylate kinase GN=pyrH	Other	-2.88594	-2.88594	-2.88594	-2.88594	-2.88594	-2.88594	-2.88594	-2.88594	-2.88594	-2.88594	-2.88594	-2.88594	1.24567	13.7792	1.46792	0.132703	0.675914	0.00152571	0.140417	0.0440277
STHE65_v1_0718	putative hydrolase GN=yrrO	Other	-3.82322	-3.82322	-3.82322	-3.82322	-3.82322	-3.82322	-3.82322	-3.82322	-3.82322	-3.82322	-3.82322	-3.82322	14.9816	2.08405	2.72444	19.5852	0.00891319	0.252977	0.0578278	0.0237966
STHE65_v1_0884	putative copper-transporting P-type ATPase B GN=copB	Membrane	-2.8317	-2.8317	-2.8317	-2.8317	-2.8317	-2.8317	-2.8317	-2.8317	-2.8317	-2.8317	-2.8317	-2.8317	4.38574	0.305682	0.814249	11.6823	0.00111319	0.00634419	0.00220759	0.00261469
STHE65_v1_0559	Carbamoyl-phosphate synthase small chain (EC 6.3.5.5)	Other	-3.30433	-3.30433	-3.30433	-3.30433	-3.30433	-3.30433	-3.30433	-3.30433	-3.30433	-3.30433	-3.30433	-3.30433	0.434745	6.89089	1.10133	0.0694825	0.266399	0.0607303	0.73405	0.102491
STHE65_v1_0759	conserved exported protein of unknown function GN=STHE65_v1_0759	Membrane	-4.20498	-4.20498	-4.20498	-4.20498	-4.20498	-4.20498	-4.20498	-4.20498	-4.20498	-4.20498	-4.20498	-4.20498	0.21967	0.159117	1.34123	1.85163	0.0437748	0.000768046	0.237132	0.125451
STHE65_v1_1232	conserved protein of unknown function GN=STHE65_v1_1232	Phage	-5.56504	-5.56504	-5.56504	-5.56504	-5.56504	-5.56504	-5.56504	-5.56504	-5.56504	-5.56504	-5.56504	-5.56504	0.0884579	0.0285526	39.5814	122.626	0.0418067	0.0279241	0.0516262	0.0010016
STHE65_v1_0369	Acetyltransferase, GNAT family GN=STHE65_v1_0369	Other	-4.60878	-4.60878	-4.60878	-4.60878	-4.60878	-4.60878	-4.60878	-4.60878	-4.60878	-4.60878	-4.60878	-4.60878	17.541	16.4953	0.977026	1.03896	0.00149076	0.00530098	0.902504	0.873273
STHE65_v1_1865	CorA-like Mg2+ transporter protein GN=STHE65_v1_1865	Membrane	-4.2402	-4.2402	-4.2402	-4.2402	-4.2402	-4.2402	-4.2402	-4.2402	-4.2402	-4.2402	-4.2402	-4.2402	12.9744	0.309493	2.04613	85.7772	0.00191956	0.00714161	0.118061	0.00407611
STHE65_v1_1392	conserved exported protein of unknown function GN=STHE65_v1_1392	Membrane	-5.16747	-5.16747	-5.16747	-5.16747	-5.16747	-5.16747	-5.16747	-5.16747	-5.16747	-5.16747	-5.16747	-5.16747	0.0835478	0.103561	1.29264	1.04284	0.0159394	0.00640799	0.505726	0.786425
STHE65_v1_0161	methylase of U1498 in 16S rRNA GN=rsmE	Other	-4.57311	-4.57311	-4.57311	-4.57311	-4.57311	-4.57311	-4.57311	-4.57311	-4.57311	-4.57311	-4.57311	-4.57311	9.70214	15.3746	1.4466	0.912878	0.0669242	0.0256369	0.191422	0.926604
STHE65_v1_2094	conserved membrane protein of unknown function GN=STHE65_v1_2094	Membrane	-5.24996	-5.24996	-5.24996	-5.24996	-5.24996	-5.24996	-5.24996	-5.24996	-5.24996	-5.24996	-5.24996	-5.24996	1.62373	0.164396	1.31879	13.0256	0.430313	0.0231928	0.618012	0.0424428
STHE65_v1_1258	protein of unknown function GN=STHE65_v1_1258	Phage	-6.12407	-6.12407	-6.12407	-6.12407	-6.12407	-6.12407	-6.12407	-6.12407	-6.12407	-6.12407	-6.12407	-6.12407	0.69219	3.29175	252.406	53.0759	0.0633129	0.257706	0.0119655	0.00416296
STHE65_v1_0440	conserved protein of unknown function GN=STHE65_v1_0440	Membrane	-4.73382	-4.73382	-4.73382	-4.73382	-4.73382	-4.73382	-4.73382	-4.73382	-4.73382	-4.73382	-4.73382	-4.73382	0.191134	0.119787	0.931928	1.487	0.000465835	0.0136228	0.650167	0.0886048
STHE65_v1_0309	urease (beta subunit) GN=ureB	Other	-4.1308	-4.1308	-4.1308	-4.1308	-4.1308	-4.1308	-4.1308	-4.1308	-4.1308	-4.1308	-4.1308	-4.1308	0.521648	14.3924	0.766021	0.0277642	0.00717449	0.052198	0.620188	0.0731948
STHE65_v1_1386	putative NADH oxidase GN=STHE65_v1_1386	Other	-2.83637	-2.83637	-2.83637	-2.83637	-2.83637	-2.83637	-2.83637	-2.83637	-2.83637	-2.83637	-2.83637	-2.83637	1.84263	6.16778	0.588177	0.175718	0.121359	0.00620652	0.101528	0.0595488
STHE65_v1_0222	Preprotein translocase, YajC subunit GN=yajC	Membrane	-3.17281	-3.17281	-3.17281	-3.17281	-3.17281	-3.17281	-3.17281	-3.17281	-3.17281	-3.17281	-3.17281	-3.17281	3.95171	0.322039	1.70029	20.8641	0.00208726	0.00382004	0.0493222	0.00342793
STHE65_v1_1048	phosphate ABC transporter (binding lipoprotein) GN=pstS	Membrane	-3.56946	-3.56946	-3.56946	-3.56946	-3.56946	-3.56946	-3.56946	-3.56946	-3.56946	-3.56946	-3.56946	-3.56946	1.24139	0.316775	1.00559	3.94075	0.220335	0.0210027	0.983459	0.00224199
STHE65_v1_0918	Glutamine--fructose-6-phosphate aminotransferase [isomerizing] (EC 2.6.1.16)	Other	-2.93131	-2.93131	-2.93131	-2.93131	-2.93131	-2.93131	-2.93131	-2.93131	-2.93131	-2.93131	-2.93131	-2.93131	13.2834	10.9327	0.851311	1.03436	0.0504079	0.00575898	0.557467	0.964408
STHE65_v1_0214	Malate permease	Membrane	-5.09239	-5.09239	-5.09239	-5.09239	-5.09239	-5.09239	-5.09239	-5.09239	-5.09239	-5.09239	-5.09239	-5.09239	3.3383	0.247353	1.68839	22.7866	0.0874453	0.00705715	0.191506	0.0246024
STHE65_v1_0560	Carbamoyl-phosphate synthase large chain (EC 6.3.5.5)	Other	-2.72267	-2.72267	-2.72267	-2.72267	-2.72267	-2.72267	-2.72267	-2.72267	-2.72267	-2.72267	-2.72267	-2.72267	0.528554	4.04556	0.81589	0.106596	0.334455	0.0219612	0.629246	0.115648
STHE65_v1_1918	Ribosome small subunit biogenesis RbfA-release protein RsgA	Other	-4.43376	-4.43376	-4.43376	-4.43376	-4.43376	-4.43376	-4.43376	-4.43376	-4.43376	-4.43376	-4.43376	-4.43376	18.456	24.0349	0.943638	0.724602	0.0129606	0.00071892	0.322061	0.44622
STHE65_v1_0938	Transcriptional repressor for NAD biosynthesis in gram-positives	Other	-4.12912	-4.12912	-4.12912	-4.12912	-4.12912	-4.12912	-4.12912	-4.12912	-4.12912	-4.12912	-4.12912	-4.12912	46.8415	9.29946	0.293383	1.47778	0.00278391	0.0109928	0.025107	0.524127
STHE65_v1_1268	conserved protein of unknown function GN=STHE65_v1_1268	Phage	-5.32128	-5.32128	-5.32128	-5.32128	-5.32128	-5.32128	-5.32128	-5.32128	-5.32128	-5.32128	-5.32128	-5.32128	0.999926	0.0511394	3.36913	65.8765	0.999948	0.000175777	0.097253	0.0214938
STHE65_v1_0206	33 kDa chaperonin GN=hslO	Other	-3.94232	-3.94232	-3.94232	-3.94232	-3.94232	-3.94232	-3.94232	-3.94232	-3.94232	-3.94232	-3.94232	-3.94232	0.956871	20.1057	0.981331	0.0467035	0.896074	0.0351811	0.912017	0.0589056
STHE65_v1_1368	phosphotransferase system (PTS) enzyme I GN=ptsI	Other	-2.64076	-2.64076	-2.64076	-2.64076	-2.64076	-2.64076	-2.64076	-2.64076	-2.64076	-2.64076	-2.64076	-2.64076	3.65284	3.49344	0.486026	0.508203	0.0347832	0.0150172	0.102081	0.0308907
STHE65_v1_1588	MutT/nudix family protein GN=STHE65_v1_1588	Other	-4.73555	-4.73555	-4.73555	-4.73555	-4.73555	-4.73555	-4.73555	-4.73555	-4.73555	-4.73555	-4.73555	-4.73555	4.92708	24.0333	3.10699	0.636966	0.0944691	0.0683978	0.0357251	0.612449
STHE65_v1_0260	putative methylase with RNA interaction domain GN=ypsC	Other	-3.91842	-3.91842	-3.91842	-3.91842	-3.91842	-3.91842	-3.91842	-3.91842	-3.91842	-3.91842	-3.91842	-3.91842	1.93622	14.4986	1.30137	0.173792	0.279277	0.0568623	0.131044	0.235052
STHE65_v1_1752	Na+:H+ antiporter GN=nha	Membrane	-4.41561	-4.41561	-4.41561	-4.41561	-4.41561	-4.41561	-4.41561	-4.41561	-4.41561	-4.41561	-4.41561	-4.41561	0.0073166	0.00695081	0.960773	1.01133	0.00575929	0.00122403	0.820326	0.9843
STHE65_v1_1880	DNA polymerase I GN=polA	Other	-3.72411	-3.72411	-3.72411	-3.72411	-3.72411	-3.72411	-3.72411	-3.72411	-3.72411	-3.72411	-3.72411	-3.72411	0.736894	0.0362646	2.49258	50.6491	0.390854	0.00305209	0.000125795	0.00116544
STHE65_v1_1278	Cro regulatory protein GN=STHE65_v1_1278	Phage	-6.12407	-6.12407	-6.12407	-6.12407	-6.12407	-6.12407	-6.12407	-6.12407	-6.12407	-6.12407	-6.12407	-6.12407	0.444125	19.6948	299.901	6.76288	0.368368	0.0530848	0.00218677	0.0313284
STHE65_v1_1265	conserved protein of unknown function GN=STHE65_v1_1265	Phage	-6.12407	-6.12407	-6.12407	-6.12407	-6.12407	-6.12407	-6.12407	-6.12407	-6.12407	-6.12407	-6.12407	-6.12407	0.613843	40.7288	108.852	1.64057	0.0762499	0.0127147	0.00374001	0.0426673
STHE65_v1_2158	Serine protease Do-like HtrA GN=htrA	Membrane	-2.76926	-2.76926	-2.76926	-2.76926	-2.76926	-2.76926	-2.76926	-2.76926	-2.76926	-2.76926	-2.76926	-2.76926	0.635328	0.271048	1.23798	2.90178	0.366639	0.00820028	0.451242	0.0248412
STHE65_v1_1291	Ribonuclease J 2 GN=STHE65_v1_1291	Other	-3.17437	-3.17437	-3.17437	-3.17437	-3.17437	-3.17437	-3.17437	-3.17437	-3.17437	-3.17437	-3.17437	-3.17437	7.69304	2.14548	3.25984	11.6888	0.0329613	0.207027	0.0677586	0.0352177
STHE65_v1_1180	initiation factor IF-3 GN=infC	Other	-3.18705	-3.18705	-3.18705	-3.18705	-3.18705	-3.18705	-3.18705	-3.18705	-3.18705	-3.18705	-3.18705	-3.18705	2.41458	3.34946	1.02114	0.736124	0.17409	0.00893896	0.880328	0.324107
STHE65_v1_1889	metalloprotease GN=gcp	Other	-4.42244	-4.42244	-4.42244	-4.42244	-4.42244	-4.42244	-4.42244	-4.42244	-4.42244	-4.42244	-4.42244	-4.42244	30.863	31.8686	1.07281	1.03896	0.000195786	0.00464997	0.780483	0.873273
STHE65_v1_0230	chaperonin large subunit GN=groEL	Other	-1.10867	-1.10867	-1.10867	-1.10867	-1.10867	-1.10867	-1.10867	-1.10867	-1.10867	-1.10867	-1.10867	-1.10867	0.306341	0.312939	0.423872	0.414935	0.0239657	0.0444687	0.126042	0.0380417
STHE65_v1_0189	FeS assembly protein SufD GN=sufD	Other	-2.91594	-2.91594	-2.91594	-2.91594	-2.91594	-2.91594	-2.91594	-2.91594	-2.91594	-2.91594	-2.91594	-2.91594	0.838883	5.08174	1.30807	0.215933	0.670617	0.0398508	0.101	0.167916
STHE65_v1_1046	Inositol monophosphatase family protein GN=suhB	Other	-4.26207	-4.26207	-4.26207	-4.26207	-4.26207	-4.26207	-4.26207	-4.26207	-4.26207	-4.26207	-4.26207	-4.26207	1.14093	5.68081	0.602245	0.120955	0.810058	0.0121506	0.0613445	0.0978517
STHE65_v1_0668	ribonuclease R GN=rnr	Other	-3.73632	-3.73632	-3.73632	-3.73632	-3.73632	-3.73632	-3.73632	-3.73632	-3.73632	-3.73632	-3.73632	-3.73632	2.14707	4.47455	1.40366	0.673533	0.0739599	0.049147	0.166395	0.524127
STHE65_v1_0796	conserved protein of unknown function GN=STHE65_v1_0796	Other	-4.14842	-4.14842	-4.14842	-4.14842	-4.14842	-4.14842	-4.14842	-4.14842	-4.14842	-4.14842	-4.14842	-4.14842	9.02198	9.73172	0.915321	0.848566	0.0389401	0.0910885	0.30449	0.905605
STHE65_v1_0255	Aminopeptidase C GN=pepC	Other	-2.49897	-2.49897	-2.49897	-2.49897	-2.49897	-2.49897	-2.49897	-2.49897	-2.49897	-2.49897	-2.49897	-2.49897	1.13636	0.817184	0.40611	0.56473	0.793999	0.529523	0.125851	0.201382
STHE65_v1_0865	RidA/YER057c/UK114 superfamily protein	Other	-4.84344	-4.84344	-4.84344	-4.84344	-4.84344	-4.84344	-4.84344	-4.84344	-4.84344	-4.84344	-4.84344	-4.84344	24.0331	18.5383	0.801418	1.03896	0.015464	0.0741232	0.689283	0.873273
STHE65_v1_0917	Methionine biosynthesis and transport regulator MtaR, LysR family	Other	-3.99161	-3.99161	-3.99161	-3.99161	-3.99161	-3.99161	-3.99161	-3.99161	-3.99161	-3.99161	-3.99161	-3.99161	27.101	38.6682	0.941986	0.6602	0.0500777	0.00253811	0.682826	0.715773
STHE65_v1_2061	ribosomal protein L16 GN=rplP	Ribosomal	-2.6919	-2.6919	-2.6919	-2.6919	-2.6919	-2.6919	-2.6919	-2.6919	-2.6919	-2.6919	-2.6919	-2.6919	2.89907	4.65303	0.816442	0.508683	0.0386152	0.0107953	0.182122	0.241507
STHE65_v1_1638	Alpha-amylase GN=amyS	Other	-3.57333	-3.57333	-3.57333	-3.57333	-3.57333	-3.57333	-3.57333	-3.57333	-3.57333	-3.57333	-3.57333	-3.57333	12.2793	13.3563	0.496712	0.456657	0.0588426	0.00230665	0.284497	0.394386
STHE65_v1_1855	dCMP deaminase (EC 3.5.4.12) @ Late competence protein ComEB	Other	-4.00935	-4.00935	-4.00935	-4.00935	-4.00935	-4.00935	-4.00935	-4.00935	-4.00935	-4.00935	-4.00935	-4.00935	2.51638	6.2382	0.686287	0.276835	0.125308	0.065435	0.0668899	0.245782
STHE65_v1_1652	DNA ligase GN=ligA	Other	-3.63866	-3.63866	-3.63866	-3.63866	-3.63866	-3.63866	-3.63866	-3.63866	-3.63866	-3.63866	-3.63866	-3.63866	3.08607	4.29027	1.38874	0.99895	0.000970994	0.152297	0.253923	0.998374
STHE65_v1_1195	Calcium-transporting ATPase 1 GN=STHE65_v1_1195	Membrane	-3.09251	-3.09251	-3.09251	-3.09251	-3.09251	-3.09251	-3.09251	-3.09251	-3.09251	-3.09251	-3.09251	-3.09251	7.19374	0.27335	0.949551	24.9893	0.00418727	0.00448422	0.810937	0.00536264
STHE65_v1_1948	DNA repair protein RadA	Other	-4.87844	-4.87844	-4.87844	-4.87844	-4.87844	-4.87844	-4.87844	-4.87844	-4.87844	-4.87844	-4.87844	-4.87844	11.0793	7.67873	16.7159	24.1187	0.00855025	0.111234	0.0276132	0.0234728
STHE65_v1_1332	conserved protein of unknown function GN=STHE65_v1_1332	Other	-3.90894	-3.90894	-3.90894	-3.90894	-3.90894	-3.90894	-3.90894	-3.90894	-3.90894	-3.90894	-3.90894	-3.90894	0.851257	24.6297	1.02316	0.0353626	0.585775	0.00539575	0.853545	0.0198755
STHE65_v1_2131	ribosomal protein S4 (BS4) GN=rpsD	Ribosomal	-2.15293	-2.15293	-2.15293	-2.15293	-2.15293	-2.15293	-2.15293	-2.15293	-2.15293	-2.15293	-2.15293	-2.15293	3.52322	13.3813	1.33851	0.35242	0.107884	0.0170703	0.125262	0.227826
STHE65_v1_1881	Endonuclease MutS2 GN=mutS	Other	-3.42404	-3.42404	-3.42404	-3.42404	-3.42404	-3.42404	-3.42404	-3.42404	-3.42404	-3.42404	-3.42404	-3.42404	18.8029	19.5935	1.7922	1.71988	0.118544	0.0441265	0.143293	0.75454
STHE65_v1_0420	beta-ketoacyl-acyl carrier protein reductase GN=fabG	Other	-3.03248	-3.03248	-3.03248	-3.03248	-3.03248	-3.03248	-3.03248	-3.03248	-3.03248	-3.03248	-3.03248	-3.03248	1.12597	5.73668	1.0008	0.196432	0.823268	0.0491271	0.979352	0.186501
STHE65_v1_1755	putative Fe-S oxidoreductase GN=ytqA	Other	-4.46885	-4.46885	-4.46885	-4.46885	-4.46885	-4.46885	-4.46885	-4.46885	-4.46885	-4.46885	-4.46885	-4.46885	25.6348	8.99628	1.16465	3.31865	0.00090922	0.0606822	0.128236	0.145607
STHE65_v1_1406	putative Phosphinothricin acetyltransferase GN=STHE65_v1_1406	Other	-4.64047	-4.64047	-4.64047	-4.64047	-4.64047	-4.64047	-4.64047	-4.64047	-4.64047	-4.64047	-4.64047	-4.64047	0.686318	7.78335	1.33911	0.11808	0.447039	0.0435747	0.479056	0.0678463
STHE65_v1_1252	conserved protein of unknown function GN=STHE65_v1_1252	Phage	-3.17056	-3.17056	-3.17056	-3.17056	-3.17056	-3.17056	-3.17056	-3.17056	-3.17056	-3.17056	-3.17056	-3.17056	0.330867	0.0153865	2.41858	52.0083	0.00932463	0.00285636	0.0672079	0.00347144
STHE65_v1_0248	leucyl-tRNA synthetase GN=leuS	Other	-3.10483	-3.10483	-3.10483	-3.10483	-3.10483	-3.10483	-3.10483	-3.10483	-3.10483	-3.10483	-3.10483	-3.10483	0.478335	7.75223	0.893048	0.0551037	0.216818	0.00694498	0.720003	0.0652984
STHE65_v1_1666	ATP-dependent RNA helicase; cold shock GN=cshA	Other	-3.26465	-3.26465	-3.26465	-3.26465	-3.26465	-3.26465	-3.26465	-3.26465	-3.26465	-3.26465	-3.26465	-3.26465	9.64258	6.05281	3.30524	5.2655	0.0490819	0.251993	0.0947028	0.312007
STHE65_v1_0516	ATP synthase (subunit beta, component F1) GN=atpD	Other	-2.19121	-2.19121	-2.19121	-2.19121	-2.19121	-2.19121	-2.19121	-2.19121	-2.19121	-2.19121	-2.19121	-2.19121	6.35378	0.371331	1.1525	19.7203	0.00616654	5.87991e-05	0.148724	0.00287613
STHE65_v1_0417	acyl carrier protein GN=acpA	Other	-2.74497	-2.74497	-2.74497	-2.74497	-2.74497	-2.74497	-2.74497	-2.74497	-2.74497	-2.74497	-2.74497	-2.74497	7.40149	41.9943	0.83984	0.148022	0.0224373	0.0136741	0.386338	0.12515
STHE65_v1_0308	urease (gamma subunit) GN=ureA	Other	-3.94915	-3.94915	-3.94915	-3.94915	-3.94915	-3.94915	-3.94915	-3.94915	-3.94915	-3.94915	-3.94915	-3.94915	1.44428	7.73518	0.653035	0.121932	0.0655147	0.0233683	0.0754652	0.0355467
STHE65_v1_1206	glutamine ABC transporter (ATP-binding protein) GN=glnQ	Other	-2.86845	-2.86845	-2.86845	-2.86845	-2.86845	-2.86845	-2.86845	-2.86845	-2.86845	-2.86845	-2.86845	-2.86845	1.16717	0.441288	1.0138	2.68142	0.741225	0.0396799	0.96896	0.103983
STHE65_v1_2100	conserved membrane protein of unknown function GN=STHE65_v1_2100	Membrane	-4.65777	-4.65777	-4.65777	-4.65777	-4.65777	-4.65777	-4.65777	-4.65777	-4.65777	-4.65777	-4.65777	-4.65777	14.7448	0.197246	0.399605	29.8718	0.00683385	0.0622688	0.116907	0.00129565
STHE65_v1_1255	Terminase GN=STHE65_v1_1255	Phage	-6.12407	-6.12407	-6.12407	-6.12407	-6.12407	-6.12407	-6.12407	-6.12407	-6.12407	-6.12407	-6.12407	-6.12407	3.70537	1.41809	49.1494	128.423	0.356964	0.658555	0.144111	0.00900509
STHE65_v1_1725	GTPase involved in ribosome 30S assembly GN=yqeH	Other	-3.7933	-3.7933	-3.7933	-3.7933	-3.7933	-3.7933	-3.7933	-3.7933	-3.7933	-3.7933	-3.7933	-3.7933	7.55721	13.7592	1.25807	0.69099	0.084589	0.0577081	0.225325	0.756195
STHE65_v1_1256	putative small subunit of the terminase GN=STHE65_v1_1256	Phage	-6.12407	-6.12407	-6.12407	-6.12407	-6.12407	-6.12407	-6.12407	-6.12407	-6.12407	-6.12407	-6.12407	-6.12407	0.69219	1.13605	124.668	75.9599	0.0633129	0.752121	0.00357777	0.00303067
STHE65_v1_0570	ribosomal protein L10 (BL5) GN=rplJ	Ribosomal	-2.4087	-2.4087	-2.4087	-2.4087	-2.4087	-2.4087	-2.4087	-2.4087	-2.4087	-2.4087	-2.4087	-2.4087	1.21732	0.304581	1.15736	4.62564	0.450096	0.024631	0.525814	0.0424969
STHE65_v1_1737	O-sialoglycoprotein endopeptidase GN=STHE65_v1_1737	Membrane	-4.5086	-4.5086	-4.5086	-4.5086	-4.5086	-4.5086	-4.5086	-4.5086	-4.5086	-4.5086	-4.5086	-4.5086	0.161886	0.137709	1.1217	1.31863	0.0277193	0.00199191	0.741369	0.108582
STHE65_v1_0423	3-hydroxyacyl-[acyl-carrier-protein] dehydratase, FabZ form (EC 4.2.1.59)	Other	-3.54479	-3.54479	-3.54479	-3.54479	-3.54479	-3.54479	-3.54479	-3.54479	-3.54479	-3.54479	-3.54479	-3.54479	8.80646	26.8471	0.354005	0.116122	0.0231404	0.0257575	0.144636	0.0196794
STHE65_v1_2051	ribosomal protein S5 GN=rpsE	Ribosomal	-2.15149	-2.15149	-2.15149	-2.15149	-2.15149	-2.15149	-2.15149	-2.15149	-2.15149	-2.15149	-2.15149	-2.15149	3.74759	11.3032	1.06417	0.352829	0.0651056	0.0152105	0.549728	0.210386
STHE65_v1_1017	orotate phosphoribosyltransferase GN=pyrE	Other	-2.95699	-2.95699	-2.95699	-2.95699	-2.95699	-2.95699	-2.95699	-2.95699	-2.95699	-2.95699	-2.95699	-2.95699	1.33547	7.05611	0.85894	0.162566	0.139936	0.0605736	0.560937	0.0867775
STHE65_v1_2073	Low molecular weight protein tyrosine phosphatase (EC 3.1.3.48)	Other	-4.96062	-4.96062	-4.96062	-4.96062	-4.96062	-4.96062	-4.96062	-4.96062	-4.96062	-4.96062	-4.96062	-4.96062	8.59481	6.51798	3.98711	5.25752	0.00376583	0.176562	0.0461542	0.154793
STHE65_v1_1722	conserved protein of unknown function GN=STHE65_v1_1722	Other	-3.90255	-3.90255	-3.90255	-3.90255	-3.90255	-3.90255	-3.90255	-3.90255	-3.90255	-3.90255	-3.90255	-3.90255	2.772	3.43834	0.735138	0.592671	0.0680978	0.00371994	0.00830747	0.126979
STHE65_v1_1310	phosphoglyceromutase 1 GN=gpmA	Other	-2.0865	-2.0865	-2.0865	-2.0865	-2.0865	-2.0865	-2.0865	-2.0865	-2.0865	-2.0865	-2.0865	-2.0865	5.75353	4.59883	0.852586	1.06666	0.0810932	0.0332074	0.595299	0.907549
STHE65_v1_0158	conserved protein of unknown function GN=STHE65_v1_0158	Other	-4.30221	-4.30221	-4.30221	-4.30221	-4.30221	-4.30221	-4.30221	-4.30221	-4.30221	-4.30221	-4.30221	-4.30221	18.8587	4.1212	4.05411	18.5517	0.0166433	0.119682	0.106203	0.00431946
STHE65_v1_1721	conserved hypothetical protein GN=yqeL	Other	-3.80422	-3.80422	-3.80422	-3.80422	-3.80422	-3.80422	-3.80422	-3.80422	-3.80422	-3.80422	-3.80422	-3.80422	1.70387	24.4351	1.41326	0.098547	0.353517	0.00178021	0.27234	0.0855742
STHE65_v1_0253	ammonium-dependent NAD+ synthetase GN=nadE	Other	-3.23679	-3.23679	-3.23679	-3.23679	-3.23679	-3.23679	-3.23679	-3.23679	-3.23679	-3.23679	-3.23679	-3.23679	4.02373	9.00809	0.769955	0.343923	0.0480064	0.0054826	0.093693	0.0953364
STHE65_v1_0801	D-alanine--poly(phosphoribitol) ligase subunit 1 (EC 6.1.1.13)	Other	-3.80484	-3.80484	-3.80484	-3.80484	-3.80484	-3.80484	-3.80484	-3.80484	-3.80484	-3.80484	-3.80484	-3.80484	2.26773	28.8738	1.40381	0.110254	0.266806	0.00369615	0.119141	0.0733963
STHE65_v1_0677	conserved protein of unknown function GN=STHE65_v1_0677	Other	-4.35517	-4.35517	-4.35517	-4.35517	-4.35517	-4.35517	-4.35517	-4.35517	-4.35517	-4.35517	-4.35517	-4.35517	27.2708	25.525	0.699581	0.74743	0.0136655	0.00265061	0.192359	0.456056
STHE65_v1_0793	Release factor glutamine methyltransferase GN=prmC	Other	-5.483	-5.483	-5.483	-5.483	-5.483	-5.483	-5.483	-5.483	-5.483	-5.483	-5.483	-5.483	3.28758	0.897534	0.283645	1.03896	0.0166731	0.533257	0.035747	0.873273
STHE65_v1_0842	conserved protein of unknown function GN=STHE65_v1_0842	Other	-4.61255	-4.61255	-4.61255	-4.61255	-4.61255	-4.61255	-4.61255	-4.61255	-4.61255	-4.61255	-4.61255	-4.61255	14.2172	18.0859	0.914869	0.719172	0.0241022	0.00383874	0.691136	0.44424
STHE65_v1_1909	elongation factor G GN=fusA	Other	-1.67277	-1.67277	-1.67277	-1.67277	-1.67277	-1.67277	-1.67277	-1.67277	-1.67277	-1.67277	-1.67277	-1.67277	4.49144	10.4248	1.11834	0.481824	0.0395417	0.00378898	0.135064	0.240936
STHE65_v1_0760	Phosphoenolpyruvate carboxylase GN=ppc	Other	-2.79408	-2.79408	-2.79408	-2.79408	-2.79408	-2.79408	-2.79408	-2.79408	-2.79408	-2.79408	-2.79408	-2.79408	1.94823	0.922602	0.907243	1.91579	0.285926	0.555536	0.424363	0.360949
STHE65_v1_2056	ribosomal protein L5 (BL6) GN=rplE	Ribosomal	-2.10452	-2.10452	-2.10452	-2.10452	-2.10452	-2.10452	-2.10452	-2.10452	-2.10452	-2.10452	-2.10452	-2.10452	1.32643	2.62678	1.3528	0.683113	0.347342	0.0125841	0.021835	0.177168
STHE65_v1_1224	conserved protein of unknown function GN=STHE65_v1_1224	Other	-4.37264	-4.37264	-4.37264	-4.37264	-4.37264	-4.37264	-4.37264	-4.37264	-4.37264	-4.37264	-4.37264	-4.37264	31.4678	12.0932	1.72144	4.47935	0.00104384	0.0177958	0.0106676	0.0527447
STHE65_v1_0832	Formate--tetrahydrofolate ligase GN=fhs	Other	-3.03193	-3.03193	-3.03193	-3.03193	-3.03193	-3.03193	-3.03193	-3.03193	-3.03193	-3.03193	-3.03193	-3.03193	1.88122	3.12702	0.271499	0.163334	0.304877	0.100587	0.0706089	0.0481518
STHE65_v1_1301	pyruvate kinase GN=pyk	Glycolysis	-2.11392	-2.11392	-2.11392	-2.11392	-2.11392	-2.11392	-2.11392	-2.11392	-2.11392	-2.11392	-2.11392	-2.11392	0.427062	1.74392	1.30896	0.320548	0.119238	0.190339	0.107012	0.14303
STHE65_v1_1908	glyceraldehyde-3-phosphate dehydrogenase GN=gapA	Glycolysis	-1.87516	-1.87516	-1.87516	-1.87516	-1.87516	-1.87516	-1.87516	-1.87516	-1.87516	-1.87516	-1.87516	-1.87516	0.250555	4.86701	0.854435	0.0439866	0.167127	0.0354491	0.437046	0.0144012
STHE65_v1_1470	Type II restriction endonuclease	Other	-3.87681	-3.87681	-3.87681	-3.87681	-3.87681	-3.87681	-3.87681	-3.87681	-3.87681	-3.87681	-3.87681	-3.87681	14.7724	4.46028	0.894161	2.96144	0.0876291	0.000945521	0.61577	0.281623
STHE65_v1_0058	Arginine repressor GN=argR	Other	-4.14549	-4.14549	-4.14549	-4.14549	-4.14549	-4.14549	-4.14549	-4.14549	-4.14549	-4.14549	-4.14549	-4.14549	7.12674	1.52459	0.682856	3.19204	0.0298492	0.0144632	0.1754	0.170854
STHE65_v1_1943	Beta-carbonic anhydrase 1 GN=mtcA	Other	-2.86604	-2.86604	-2.86604	-2.86604	-2.86604	-2.86604	-2.86604	-2.86604	-2.86604	-2.86604	-2.86604	-2.86604	2.29928	19.4063	0.839932	0.099516	0.166106	0.00762385	0.337332	0.0391393
STHE65_v1_1217	S-adenosylmethionine synthetase GN=metK	Other	-2.95823	-2.95823	-2.95823	-2.95823	-2.95823	-2.95823	-2.95823	-2.95823	-2.95823	-2.95823	-2.95823	-2.95823	20.8616	12.99	1.2296	1.97471	0.0296522	0.0364431	0.290817	0.579767
STHE65_v1_0999	conserved protein of unknown function GN=STHE65_v1_0999	Other	-3.78759	-3.78759	-3.78759	-3.78759	-3.78759	-3.78759	-3.78759	-3.78759	-3.78759	-3.78759	-3.78759	-3.78759	6.99831	4.64362	1.13642	1.71268	0.0751003	0.0307262	0.168449	0.284639
STHE65_v1_1194	NADPH-dependent oxidoreductase GN=nfrA	Other	-4.34495	-4.34495	-4.34495	-4.34495	-4.34495	-4.34495	-4.34495	-4.34495	-4.34495	-4.34495	-4.34495	-4.34495	6.1901	34.6693	1.09846	0.196127	0.0491065	0.0200309	0.836914	0.0246078
STHE65_v1_0221	conserved hypothetical protein GN=yeeI	Other	-3.00477	-3.00477	-3.00477	-3.00477	-3.00477	-3.00477	-3.00477	-3.00477	-3.00477	-3.00477	-3.00477	-3.00477	3.24316	20.6131	1.22641	0.192956	0.0459381	0.00627845	0.233892	0.0233016
STHE65_v1_0670	Streptococcal lipoprotein rotamase A; Peptidyl-prolyl cis-trans isomerase (EC 5.2.1.8)	Other	-3.0435	-3.0435	-3.0435	-3.0435	-3.0435	-3.0435	-3.0435	-3.0435	-3.0435	-3.0435	-3.0435	-3.0435	7.78197	18.5911	1.20968	0.506356	0.0410961	0.0032923	0.221012	0.358599
STHE65_v1_0502	conserved exported protein of unknown function GN=STHE65_v1_0502	Membrane	-4.18439	-4.18439	-4.18439	-4.18439	-4.18439	-4.18439	-4.18439	-4.18439	-4.18439	-4.18439	-4.18439	-4.18439	0.29565	0.414716	2.2344	1.5929	0.119791	0.107081	0.449162	0.177223
STHE65_v1_1546	Oligopeptide-binding protein AmiA GN=amiA	Membrane	-2.39095	-2.39095	-2.39095	-2.39095	-2.39095	-2.39095	-2.39095	-2.39095	-2.39095	-2.39095	-2.39095	-2.39095	0.321118	0.309537	0.808636	0.83889	0.00676347	0.000364248	0.36271	0.424227
STHE65_v1_1184	peptidase T (tripeptidase) GN=pepT	Other	-4.48625	-4.48625	-4.48625	-4.48625	-4.48625	-4.48625	-4.48625	-4.48625	-4.48625	-4.48625	-4.48625	-4.48625	1.08397	9.52982	0.592669	0.0674134	0.777046	0.0192616	0.132495	0.015455
STHE65_v1_0330	methionine ABC transporter, permease component GN=metP	Membrane	-4.36818	-4.36818	-4.36818	-4.36818	-4.36818	-4.36818	-4.36818	-4.36818	-4.36818	-4.36818	-4.36818	-4.36818	5.53721	0.194918	1.29766	36.8638	0.0748292	0.00026054	0.110025	0.0216314
STHE65_v1_0850	putative lipoprotein GN=yufN	Membrane	-2.69412	-2.69412	-2.69412	-2.69412	-2.69412	-2.69412	-2.69412	-2.69412	-2.69412	-2.69412	-2.69412	-2.69412	0.192818	0.229019	1.81464	1.5278	0.0133163	0.00347027	0.0591321	0.0457095
STHE65_v1_0519	elongation factor Tu GN=tufA	Other	-1.49699	-1.49699	-1.49699	-1.49699	-1.49699	-1.49699	-1.49699	-1.49699	-1.49699	-1.49699	-1.49699	-1.49699	4.76324	8.08355	1.75944	1.03675	0.0439383	0.0180218	0.108242	0.939976
STHE65_v1_0512	ATP synthase subunit b GN=atpF	Membrane	-2.68257	-2.68257	-2.68257	-2.68257	-2.68257	-2.68257	-2.68257	-2.68257	-2.68257	-2.68257	-2.68257	-2.68257	7.41409	0.319663	0.936543	21.7217	0.00525516	0.0160739	0.743982	0.00347099
STHE65_v1_1996	RNA polymerase (beta' subunit) GN=rpoC	Other	-2.35403	-2.35403	-2.35403	-2.35403	-2.35403	-2.35403	-2.35403	-2.35403	-2.35403	-2.35403	-2.35403	-2.35403	0.877644	1.0314	1.066	0.907085	0.625735	0.630223	0.234436	0.742095
STHE65_v1_2065	ribosomal protein L2 (BL2) GN=rplB	Ribosomal	-2.06909	-2.06909	-2.06909	-2.06909	-2.06909	-2.06909	-2.06909	-2.06909	-2.06909	-2.06909	-2.06909	-2.06909	1.3141	5.75037	1.00662	0.230037	0.571855	0.0688483	0.952667	0.165414
STHE65_v1_2062	ribosomal protein S3 (BS3) GN=rpsC	Ribosomal	-2.36208	-2.36208	-2.36208	-2.36208	-2.36208	-2.36208	-2.36208	-2.36208	-2.36208	-2.36208	-2.36208	-2.36208	5.35785	5.32473	2.44169	2.45688	0.0411874	0.0934771	0.113444	0.251037
STHE65_v1_1911	ribosomal protein S12 (BS12) GN=rpsL	Ribosomal	-2.46233	-2.46233	-2.46233	-2.46233	-2.46233	-2.46233	-2.46233	-2.46233	-2.46233	-2.46233	-2.46233	-2.46233	2.22445	7.31379	1.57471	0.478939	0.158865	0.168245	0.099459	0.536179
STHE65_v1_1455	conserved protein of unknown function GN=STHE65_v1_1455	Other	-3.20065	-3.20065	-3.20065	-3.20065	-3.20065	-3.20065	-3.20065	-3.20065	-3.20065	-3.20065	-3.20065	-3.20065	0.137562	1.01087	0.319154	0.0434313	0.0157142	0.969154	0.241228	0.017722
STHE65_v1_0267	transcription elongation factor GN=greA	Other	-3.18194	-3.18194	-3.18194	-3.18194	-3.18194	-3.18194	-3.18194	-3.18194	-3.18194	-3.18194	-3.18194	-3.18194	3.70664	6.39856	1.61428	0.935142	0.0163592	0.00169041	0.099239	0.760228
STHE65_v1_1248	conserved protein of unknown function GN=STHE65_v1_1248	Phage	-6.12407	-6.12407	-6.12407	-6.12407	-6.12407	-6.12407	-6.12407	-6.12407	-6.12407	-6.12407	-6.12407	-6.12407	0.69219	3.53718	24.1292	4.72184	0.0633129	0.0374358	0.00328163	0.000715183
STHE65_v1_0347	two-component response regulator [YkoH] GN=ykoG	Other	-3.16724	-3.16724	-3.16724	-3.16724	-3.16724	-3.16724	-3.16724	-3.16724	-3.16724	-3.16724	-3.16724	-3.16724	1.69405	5.06552	0.849139	0.283976	0.285473	0.0146535	0.00773203	0.124132
STHE65_v1_0921	ABC transporter, ATP-binding protein (cluster 3, basic aa/glutamine/opines)	Other	-3.92783	-3.92783	-3.92783	-3.92783	-3.92783	-3.92783	-3.92783	-3.92783	-3.92783	-3.92783	-3.92783	-3.92783	13.4174	1.12208	1.51002	18.0562	0.0580454	0.201214	0.135125	0.0789997
STHE65_v1_0932	Type III restriction-modification system methylation subunit (EC 2.1.1.72)	Other	-3.61466	-3.61466	-3.61466	-3.61466	-3.61466	-3.61466	-3.61466	-3.61466	-3.61466	-3.61466	-3.61466	-3.61466	1.85236	0.673345	1.06841	2.93917	0.0814559	0.304488	0.609535	0.0490426
STHE65_v1_1496	Lactose and galactose permease, GPH translocator family	Membrane	-2.13857	-2.13857	-2.13857	-2.13857	-2.13857	-2.13857	-2.13857	-2.13857	-2.13857	-2.13857	-2.13857	-2.13857	3.16253	0.438349	0.971722	7.01062	0.0401765	0.125205	0.923164	0.0296664
STHE65_v1_0514	ATP synthase (subunit alpha, component F1) GN=atpA	Other	-2.26513	-2.26513	-2.26513	-2.26513	-2.26513	-2.26513	-2.26513	-2.26513	-2.26513	-2.26513	-2.26513	-2.26513	4.51168	0.388498	1.13897	13.227	0.00636081	0.00235445	0.319844	0.00143296
STHE65_v1_1616	Septation ring formation regulator EzrA GN=ezrA	Membrane	-2.97208	-2.97208	-2.97208	-2.97208	-2.97208	-2.97208	-2.97208	-2.97208	-2.97208	-2.97208	-2.97208	-2.97208	24.2757	0.404685	1.42512	85.4878	8.65878e-05	0.0132095	0.0149855	0.000207551
STHE65_v1_0624	conserved protein of unknown function GN=STHE65_v1_0624	Other	-4.41181	-4.41181	-4.41181	-4.41181	-4.41181	-4.41181	-4.41181	-4.41181	-4.41181	-4.41181	-4.41181	-4.41181	2.60757	19.7136	0.838327	0.110888	0.385167	0.0242661	0.654452	0.0731095
STHE65_v1_2042	ribosomal protein L17 (BL15) GN=rplQ	Ribosomal	-2.63689	-2.63689	-2.63689	-2.63689	-2.63689	-2.63689	-2.63689	-2.63689	-2.63689	-2.63689	-2.63689	-2.63689	3.53106	22.122	0.875329	0.139718	0.0666067	0.00377224	0.200944	0.0209365
STHE65_v1_0487	alanyl-tRNA synthetase GN=alaS	Other	-2.45244	-2.45244	-2.45244	-2.45244	-2.45244	-2.45244	-2.45244	-2.45244	-2.45244	-2.45244	-2.45244	-2.45244	8.10447	3.53087	1.0435	2.39517	0.0585314	0.0269312	0.411747	0.287968
STHE65_v1_0855	ATP-dependent DNA helicase GN=dinG	Other	-5.07117	-5.07117	-5.07117	-5.07117	-5.07117	-5.07117	-5.07117	-5.07117	-5.07117	-5.07117	-5.07117	-5.07117	7.9659	4.14226	0.540259	1.03896	0.00241941	0.00365437	0.0958834	0.873273
STHE65_v1_0110	ribosomal protein L13 GN=rplM	Ribosomal	-2.38667	-2.38667	-2.38667	-2.38667	-2.38667	-2.38667	-2.38667	-2.38667	-2.38667	-2.38667	-2.38667	-2.38667	5.23188	14.4308	0.985373	0.357247	0.0367959	0.0214879	0.929246	0.298005
STHE65_v1_0990	putative Phosphatase GN=STHE65_v1_0990	Other	-4.50963	-4.50963	-4.50963	-4.50963	-4.50963	-4.50963	-4.50963	-4.50963	-4.50963	-4.50963	-4.50963	-4.50963	6.23151	9.20371	0.933329	0.631924	0.257038	0.0100176	0.913722	0.789253
STHE65_v1_0156	DNA-directed RNA polymerase delta subunit (EC 2.7.7.6)	Other	-3.45684	-3.45684	-3.45684	-3.45684	-3.45684	-3.45684	-3.45684	-3.45684	-3.45684	-3.45684	-3.45684	-3.45684	1.51161	1.28978	0.811464	0.951027	0.214755	0.372132	0.529387	0.89813
STHE65_v1_0804	Extramembranal protein GN=dltD	Membrane	-4.55409	-4.55409	-4.55409	-4.55409	-4.55409	-4.55409	-4.55409	-4.55409	-4.55409	-4.55409	-4.55409	-4.55409	1.75988	0.113318	0.85433	13.2681	0.325992	0.0060565	0.633747	0.0219834
STHE65_v1_0227	ABC transporter, substrate-binding protein (cluster 15, trp?) / ABC transporter, permease protein (cluster 15, trp?) / ABC transporter, substrate-binding protein (cluster 15, trp?)	Membrane	-4.48825	-4.48825	-4.48825	-4.48825	-4.48825	-4.48825	-4.48825	-4.48825	-4.48825	-4.48825	-4.48825	-4.48825	16.5774	0.158259	1.20117	125.821	0.0565286	0.00122028	0.238241	0.0153766
STHE65_v1_1723	nicotinate-nucleotide adenylyltransferase GN=nadD	Other	-3.98454	-3.98454	-3.98454	-3.98454	-3.98454	-3.98454	-3.98454	-3.98454	-3.98454	-3.98454	-3.98454	-3.98454	4.30111	9.96323	1.99698	0.862096	0.0501185	0.0621802	0.152665	0.8349
STHE65_v1_0676	Glycerate kinase GN=glxK	Other	-4.60275	-4.60275	-4.60275	-4.60275	-4.60275	-4.60275	-4.60275	-4.60275	-4.60275	-4.60275	-4.60275	-4.60275	0.577206	0.0518879	9.42238	104.815	0.122318	0.000883075	0.0080811	0.00455282
STHE65_v1_2089	Replication-associated recombination protein RarA	Other	-4.01937	-4.01937	-4.01937	-4.01937	-4.01937	-4.01937	-4.01937	-4.01937	-4.01937	-4.01937	-4.01937	-4.01937	0.5896	0.0260335	3.53493	80.0583	0.120808	0.000717144	0.00915216	0.000807761
STHE65_v1_1781	Glycerol facilitator-aquaporin gla GN=gla	Membrane	-3.09229	-3.09229	-3.09229	-3.09229	-3.09229	-3.09229	-3.09229	-3.09229	-3.09229	-3.09229	-3.09229	-3.09229	1.41017	0.191499	1.05275	7.75229	0.015995	0.00800179	0.810496	0.000514325
STHE65_v1_1363	putative ABC transporter (ATP-binding protein) GN=ydiF	Other	-4.35699	-4.35699	-4.35699	-4.35699	-4.35699	-4.35699	-4.35699	-4.35699	-4.35699	-4.35699	-4.35699	-4.35699	41.1629	5.28724	0.961724	7.48733	0.00193295	0.0101503	0.836061	0.00820187
STHE65_v1_0959	ribosomal elongation factor, GTPase GN=lepA	Other	-3.55978	-3.55978	-3.55978	-3.55978	-3.55978	-3.55978	-3.55978	-3.55978	-3.55978	-3.55978	-3.55978	-3.55978	3.05629	81.0011	1.18119	0.0445679	0.145315	0.0222725	0.299198	0.0870068
STHE65_v1_0366	Predicted hydrolase of the HAD superfamily GN=STHE65_v1_0366	Other	-4.23599	-4.23599	-4.23599	-4.23599	-4.23599	-4.23599	-4.23599	-4.23599	-4.23599	-4.23599	-4.23599	-4.23599	44.845	13.4538	1.68976	5.63242	0.000383763	0.108006	0.0746278	0.166679
STHE65_v1_0432	transcriptional regulator (DeoR family) GN=fruR	Other	-3.95719	-3.95719	-3.95719	-3.95719	-3.95719	-3.95719	-3.95719	-3.95719	-3.95719	-3.95719	-3.95719	-3.95719	2.5434	5.20458	1.05887	0.517452	0.205293	0.191334	0.869252	0.574033
STHE65_v1_0628	subunit A of DNA topoisomerase IV GN=parC	Other	-4.36295	-4.36295	-4.36295	-4.36295	-4.36295	-4.36295	-4.36295	-4.36295	-4.36295	-4.36295	-4.36295	-4.36295	30.5919	37.3203	1.04779	0.858888	0.00614582	0.00501184	0.861073	0.569
STHE65_v1_0515	ATP synthase (subunit gamma, component F1) GN=atpG	Other	-3.05009	-3.05009	-3.05009	-3.05009	-3.05009	-3.05009	-3.05009	-3.05009	-3.05009	-3.05009	-3.05009	-3.05009	2.0505	0.350139	1.07523	6.29681	0.034646	0.00302185	0.650064	0.00151229
STHE65_v1_1207	ABC transporter, substrate-binding protein PebA (cluster 3, basic aa/glutamine/opines)	Membrane	-3.11288	-3.11288	-3.11288	-3.11288	-3.11288	-3.11288	-3.11288	-3.11288	-3.11288	-3.11288	-3.11288	-3.11288	1.93573	1.0039	0.439353	0.847167	0.155461	0.992305	0.135923	0.586815
STHE65_v1_1159	purine nucleoside phosphorylase GN=deoD	Other	-3.219	-3.219	-3.219	-3.219	-3.219	-3.219	-3.219	-3.219	-3.219	-3.219	-3.219	-3.219	0.486148	2.77557	0.880986	0.154307	0.122921	0.042727	0.571116	0.0404416
STHE65_v1_1331	ribonuclease Z GN=rnz	Other	-3.93212	-3.93212	-3.93212	-3.93212	-3.93212	-3.93212	-3.93212	-3.93212	-3.93212	-3.93212	-3.93212	-3.93212	0.888449	4.96668	0.832527	0.148924	0.824812	0.0114535	0.178464	0.0504496
STHE65_v1_1655	Methionine aminopeptidase GN=pepM	Other	-3.28357	-3.28357	-3.28357	-3.28357	-3.28357	-3.28357	-3.28357	-3.28357	-3.28357	-3.28357	-3.28357	-3.28357	1.65176	9.86905	1.02998	0.172385	0.22029	0.0110094	0.713849	0.0926426
STHE65_v1_0756	Protein LemA GN=lemA	Membrane	-4.33005	-4.33005	-4.33005	-4.33005	-4.33005	-4.33005	-4.33005	-4.33005	-4.33005	-4.33005	-4.33005	-4.33005	2.33911	0.165522	0.789631	11.1588	0.0262024	0.0216859	0.127139	0.00633287
STHE65_v1_0002	DNA polymerase III subunit beta GN=dnaN	Other	-3.52949	-3.52949	-3.52949	-3.52949	-3.52949	-3.52949	-3.52949	-3.52949	-3.52949	-3.52949	-3.52949	-3.52949	2.18335	2.74497	3.61627	2.87638	0.189086	0.00363987	0.030794	0.0567889
STHE65_v1_0818	Uncharacterized conserved phage related protein GN=STHE65_v1_0818	Phage	-6.12407	-6.12407	-6.12407	-6.12407	-6.12407	-6.12407	-6.12407	-6.12407	-6.12407	-6.12407	-6.12407	-6.12407	0.69219	8.48633	22.7851	1.85848	0.0633129	0.0395882	0.00807336	0.139379
STHE65_v1_1400	phenylalanyl-tRNA synthetase (alpha subunit) GN=pheS	Other	-2.96049	-2.96049	-2.96049	-2.96049	-2.96049	-2.96049	-2.96049	-2.96049	-2.96049	-2.96049	-2.96049	-2.96049	1.3795	2.91306	1.11827	0.529561	0.534751	0.000606948	0.162444	0.300871
STHE65_v1_1003	Dihydroorotate dehydrogenase (NAD(+)), catalytic subunit (EC 1.3.1.14)	Other	-4.09521	-4.09521	-4.09521	-4.09521	-4.09521	-4.09521	-4.09521	-4.09521	-4.09521	-4.09521	-4.09521	-4.09521	0.612264	3.78679	1.12808	0.182392	0.475494	0.158533	0.633908	0.180475
STHE65_v1_0138	tRNA pseudouridine synthase A GN=truA	Other	-3.20516	-3.20516	-3.20516	-3.20516	-3.20516	-3.20516	-3.20516	-3.20516	-3.20516	-3.20516	-3.20516	-3.20516	1.40691	5.76685	0.78205	0.190793	0.260781	0.0350536	0.152817	0.0657523
STHE65_v1_1584	ABC transporter, substrate-binding protein (cluster 3, basic aa/glutamine/opines)	Membrane	-3.34737	-3.34737	-3.34737	-3.34737	-3.34737	-3.34737	-3.34737	-3.34737	-3.34737	-3.34737	-3.34737	-3.34737	0.186963	0.153968	1.76962	2.14886	0.00916193	0.00920998	0.11369	0.00346595
STHE65_v1_0762	superoxide dismutase GN=sodA	Other	-3.89636	-3.89636	-3.89636	-3.89636	-3.89636	-3.89636	-3.89636	-3.89636	-3.89636	-3.89636	-3.89636	-3.89636	0.77384	6.5773	0.831162	0.0977887	0.246675	0.0286884	0.393329	0.0189656
STHE65_v1_0869	NADPH-dependent 7-cyano-7-deazaguanine reductase (EC 1.7.1.13)	Other	-4.0235	-4.0235	-4.0235	-4.0235	-4.0235	-4.0235	-4.0235	-4.0235	-4.0235	-4.0235	-4.0235	-4.0235	4.81685	2.23064	1.62644	3.51213	0.205845	0.142692	0.202268	0.273677
STHE65_v1_0500	homoserine kinase GN=thrB	Other	-3.78798	-3.78798	-3.78798	-3.78798	-3.78798	-3.78798	-3.78798	-3.78798	-3.78798	-3.78798	-3.78798	-3.78798	1.18654	19.2187	0.519187	0.032054	0.693585	0.00761387	0.0132103	0.0288439
STHE65_v1_1495	Beta-galactosidase GN=lacZ	Glycolysis	-1.45804	-1.45804	-1.45804	-1.45804	-1.45804	-1.45804	-1.45804	-1.45804	-1.45804	-1.45804	-1.45804	-1.45804	0.564583	0.359905	0.414178	0.649721	0.0449428	0.0376388	0.00907279	0.154638
STHE65_v1_0524	Initiation-control protein YabA GN=STHE65_v1_0524	Other	-4.42433	-4.42433	-4.42433	-4.42433	-4.42433	-4.42433	-4.42433	-4.42433	-4.42433	-4.42433	-4.42433	-4.42433	18.5151	44.1041	1.25764	0.527964	0.028387	0.001828	0.307246	0.382108
STHE65_v1_2050	ribosomal protein L30 (BL27) GN=rpmD	Ribosomal	-2.8565	-2.8565	-2.8565	-2.8565	-2.8565	-2.8565	-2.8565	-2.8565	-2.8565	-2.8565	-2.8565	-2.8565	129.241	281.203	0.561313	0.257981	0.0508186	0.00018942	0.160844	0.300214
STHE65_v1_1708	putative NAD(FAD) dehydrogenase GN=ytfP	Membrane	-5.68543	-5.68543	-5.68543	-5.68543	-5.68543	-5.68543	-5.68543	-5.68543	-5.68543	-5.68543	-5.68543	-5.68543	2.03835	5.17755	2.63903	1.03896	0.131515	0.0160206	0.12813	0.873273
STHE65_v1_0588	Uncharacterized hydrolase YtnL GN=ytnL	Other	-4.03386	-4.03386	-4.03386	-4.03386	-4.03386	-4.03386	-4.03386	-4.03386	-4.03386	-4.03386	-4.03386	-4.03386	0.352998	21.2148	1.14287	0.0190165	0.201159	0.000776197	0.560538	0.0247562
STHE65_v1_0469	ribosome recycling factor GN=frr	Other	-2.89707	-2.89707	-2.89707	-2.89707	-2.89707	-2.89707	-2.89707	-2.89707	-2.89707	-2.89707	-2.89707	-2.89707	3.37814	17.5442	1.09615	0.211064	0.00323077	0.0102696	0.801013	0.00583551
STHE65_v1_1569	Alpha-L-Rha alpha-1,3-L-rhamnosyltransferase (EC 2.4.1.-)	Other	-4.696	-4.696	-4.696	-4.696	-4.696	-4.696	-4.696	-4.696	-4.696	-4.696	-4.696	-4.696	4.61458	0.119852	0.69641	26.8134	0.127932	0.00392434	0.0863242	0.0433441
STHE65_v1_1384	DNA gyrase (subunit A) GN=gyrA	Other	-3.35762	-3.35762	-3.35762	-3.35762	-3.35762	-3.35762	-3.35762	-3.35762	-3.35762	-3.35762	-3.35762	-3.35762	13.7675	1.77084	0.957529	7.4444	0.0737932	0.00594032	0.808256	0.137925
STHE65_v1_0331	sodium:serine/threonine symporter GN=sstT	Membrane	-5.09232	-5.09232	-5.09232	-5.09232	-5.09232	-5.09232	-5.09232	-5.09232	-5.09232	-5.09232	-5.09232	-5.09232	4.727	0.179983	1.77672	46.6631	0.00826162	0.0345664	0.197422	0.00556544
STHE65_v1_0176	threonine dehydratase GN=ilvA	Other	-3.60127	-3.60127	-3.60127	-3.60127	-3.60127	-3.60127	-3.60127	-3.60127	-3.60127	-3.60127	-3.60127	-3.60127	3.3776	5.14657	1.02547	0.672995	0.113691	0.0586124	0.833451	0.653733
STHE65_v1_2150	inosine-monophosphate dehydrogenase GN=guaB	Other	-1.90712	-1.90712	-1.90712	-1.90712	-1.90712	-1.90712	-1.90712	-1.90712	-1.90712	-1.90712	-1.90712	-1.90712	15.4789	4.77743	0.792198	2.56672	0.181787	0.0272205	0.469586	0.657777
STHE65_v1_1002	Dihydroorotate dehydrogenase (NAD(+)), electron transfer subunit (EC 1.3.1.14)	Other	-4.09861	-4.09861	-4.09861	-4.09861	-4.09861	-4.09861	-4.09861	-4.09861	-4.09861	-4.09861	-4.09861	-4.09861	1.29174	2.95566	1.15358	0.504161	0.640411	0.0414218	0.575171	0.47094
STHE65_v1_1849	PTS system, sucrose-specific IIB component (EC 2.7.1.211) / PTS system, sucrose-specific IIC component / PTS system, sucrose-specific IIA component (EC 2.7.1.211)	Membrane	-3.65077	-3.65077	-3.65077	-3.65077	-3.65077	-3.65077	-3.65077	-3.65077	-3.65077	-3.65077	-3.65077	-3.65077	5.9763	0.511329	1.40097	16.3742	0.0606254	0.212363	0.405178	0.0318603
STHE65_v1_0609	threonyl-tRNA synthetase GN=thrS	Other	-2.80655	-2.80655	-2.80655	-2.80655	-2.80655	-2.80655	-2.80655	-2.80655	-2.80655	-2.80655	-2.80655	-2.80655	2.75311	4.69732	1.04592	0.613017	0.0829136	0.0282403	0.882976	0.264117
STHE65_v1_1037	putative thiol peroxidase GN=tpx	Other	-3.66385	-3.66385	-3.66385	-3.66385	-3.66385	-3.66385	-3.66385	-3.66385	-3.66385	-3.66385	-3.66385	-3.66385	0.808694	64.4597	0.727599	0.00912827	0.665498	0.00294741	0.549353	0.0137787
STHE65_v1_0680	Putative ribosomal RNA large subunit methyltransferase YwbD	Other	-5.29122	-5.29122	-5.29122	-5.29122	-5.29122	-5.29122	-5.29122	-5.29122	-5.29122	-5.29122	-5.29122	-5.29122	1.49684	2.42241	1.82694	1.12889	0.0395347	0.317745	0.0472846	0.832047
STHE65_v1_0005	peptidyl-tRNA hydrolase GN=pth	Other	-4.65247	-4.65247	-4.65247	-4.65247	-4.65247	-4.65247	-4.65247	-4.65247	-4.65247	-4.65247	-4.65247	-4.65247	22.2665	25.836	1.8027	1.55363	0.00209692	0.0299557	0.07302	0.486228
STHE65_v1_1385	L-lactate dehydrogenase GN=ldh	Other	-1.99936	-1.99936	-1.99936	-1.99936	-1.99936	-1.99936	-1.99936	-1.99936	-1.99936	-1.99936	-1.99936	-1.99936	3.60335	3.35598	0.743425	0.798224	0.0920012	0.0355977	0.46735	0.522109
STHE65_v1_1359	conserved protein of unknown function GN=STHE65_v1_1359	Other	-3.70761	-3.70761	-3.70761	-3.70761	-3.70761	-3.70761	-3.70761	-3.70761	-3.70761	-3.70761	-3.70761	-3.70761	5.48986	2.6694	1.11791	2.29908	0.0244339	0.0551807	0.267058	0.219614
STHE65_v1_0034	Aromatic amino acid aminotransferase gamma (EC 2.6.1.57) @ N-acetyl-L,L-diaminopimelate aminotransferase (EC 2.6.1.-)	Other	-2.74751	-2.74751	-2.74751	-2.74751	-2.74751	-2.74751	-2.74751	-2.74751	-2.74751	-2.74751	-2.74751	-2.74751	2.13008	14.5031	0.898368	0.131944	0.00179746	0.00755391	0.850919	0.112897
STHE65_v1_1043	Riboflavin kinase / FMN adenylyltransferase GN=ribC	Other	-4.65082	-4.65082	-4.65082	-4.65082	-4.65082	-4.65082	-4.65082	-4.65082	-4.65082	-4.65082	-4.65082	-4.65082	1.17007	13.7179	4.05232	0.345641	0.600624	0.100201	0.020409	0.362752
STHE65_v1_1499	UDP-glucose 4-epimerase GN=galE	Glycolysis	-2.58183	-2.58183	-2.58183	-2.58183	-2.58183	-2.58183	-2.58183	-2.58183	-2.58183	-2.58183	-2.58183	-2.58183	0.572754	2.8892	0.346833	0.0687559	0.447896	0.0539232	0.00958921	0.0940813
STHE65_v1_1372	aconitate hydratase (aconitase) GN=citB	Other	-4.03713	-4.03713	-4.03713	-4.03713	-4.03713	-4.03713	-4.03713	-4.03713	-4.03713	-4.03713	-4.03713	-4.03713	2.95378	6.83433	0.672114	0.290485	0.058488	0.0185497	0.316226	0.140895
STHE65_v1_1940	ribosomal protein L1 (BL1) GN=rplA	Ribosomal	-2.30553	-2.30553	-2.30553	-2.30553	-2.30553	-2.30553	-2.30553	-2.30553	-2.30553	-2.30553	-2.30553	-2.30553	1.17188	9.04325	0.935605	0.121242	0.735256	0.028274	0.551131	0.0897764
STHE65_v1_0945	DNA topoisomerase I GN=topA	Other	-3.42697	-3.42697	-3.42697	-3.42697	-3.42697	-3.42697	-3.42697	-3.42697	-3.42697	-3.42697	-3.42697	-3.42697	2.2625	1.36839	0.79459	1.31378	0.0736503	0.0785894	0.148093	0.397561
STHE65_v1_1134	hypothetical protein	Other	-5.34746	-5.34746	-5.34746	-5.34746	-5.34746	-5.34746	-5.34746	-5.34746	-5.34746	-5.34746	-5.34746	-5.34746	2.93871	2.01202	3.5863	5.23806	0.100807	0.258547	0.142442	0.134889
STHE65_v1_1034	O-acetylhomoserine sulfhydrylase GN=cysD	Other	-3.72767	-3.72767	-3.72767	-3.72767	-3.72767	-3.72767	-3.72767	-3.72767	-3.72767	-3.72767	-3.72767	-3.72767	2.32435	5.80491	0.805006	0.322334	0.126462	0.103635	0.359388	0.288022
STHE65_v1_1317	DNA repair protein RecN	Other	-4.20708	-4.20708	-4.20708	-4.20708	-4.20708	-4.20708	-4.20708	-4.20708	-4.20708	-4.20708	-4.20708	-4.20708	28.8739	24.2492	1.23127	1.46609	0.0182694	0.0135793	0.297167	0.0119322
STHE65_v1_0594	Diphosphomevalonate decarboxylase GN=STHE65_v1_0594	Other	-4.31791	-4.31791	-4.31791	-4.31791	-4.31791	-4.31791	-4.31791	-4.31791	-4.31791	-4.31791	-4.31791	-4.31791	9.50089	8.80787	1.37344	1.48151	0.0878076	0.114321	0.0264346	0.798647
STHE65_v1_1174	Beta-Ala-Xaa dipeptidase GN=pepV	Other	-3.28106	-3.28106	-3.28106	-3.28106	-3.28106	-3.28106	-3.28106	-3.28106	-3.28106	-3.28106	-3.28106	-3.28106	2.53505	19.6435	0.823439	0.106267	0.118001	0.0287795	0.345836	0.048368
STHE65_v1_0352	GTP-binding protein EngA	Other	-3.23453	-3.23453	-3.23453	-3.23453	-3.23453	-3.23453	-3.23453	-3.23453	-3.23453	-3.23453	-3.23453	-3.23453	29.3951	6.23152	1.92238	9.06821	0.0253932	0.10947	0.0150727	0.182765
STHE65_v1_1949	Deoxyuridine 5'-triphosphate nucleotidohydrolase (EC 3.6.1.23)	Other	-4.21358	-4.21358	-4.21358	-4.21358	-4.21358	-4.21358	-4.21358	-4.21358	-4.21358	-4.21358	-4.21358	-4.21358	19.4241	33.9635	1.94642	1.11318	0.00641872	0.00312468	0.266935	0.878328
STHE65_v1_1188	8-oxo-dGTP diphosphatase GN=mutX	Other	-3.93296	-3.93296	-3.93296	-3.93296	-3.93296	-3.93296	-3.93296	-3.93296	-3.93296	-3.93296	-3.93296	-3.93296	0.685775	1.87029	0.398642	0.146169	0.444164	0.0139598	0.00687573	0.0632523
STHE65_v1_0368	tRNA threonylcarbamoyladenosine biosynthesis protein TsaE	Other	-4.54648	-4.54648	-4.54648	-4.54648	-4.54648	-4.54648	-4.54648	-4.54648	-4.54648	-4.54648	-4.54648	-4.54648	8.09615	18.7781	0.770843	0.332348	0.046818	0.000638052	0.116909	0.10245
STHE65_v1_0362	PTS system, mannose-specific IIC component	Membrane	-3.70917	-3.70917	-3.70917	-3.70917	-3.70917	-3.70917	-3.70917	-3.70917	-3.70917	-3.70917	-3.70917	-3.70917	51.8331	0.582378	0.901199	80.209	0.0770521	0.289013	0.80693	0.0639099
STHE65_v1_0223	undecaprenyl pyrophosphate synthase GN=uppS	Other	-3.58138	-3.58138	-3.58138	-3.58138	-3.58138	-3.58138	-3.58138	-3.58138	-3.58138	-3.58138	-3.58138	-3.58138	10.2064	7.07586	2.31552	3.33997	0.0315552	0.0714634	0.0287378	0.265104
STHE65_v1_0077	aminopeptidase GN=ampS	Other	-3.64793	-3.64793	-3.64793	-3.64793	-3.64793	-3.64793	-3.64793	-3.64793	-3.64793	-3.64793	-3.64793	-3.64793	3.83667	20.861	0.623576	0.114685	0.0882914	0.118519	0.354846	0.197982
STHE65_v1_0486	Foldase protein PrsA GN=prsA	Membrane	-3.20374	-3.20374	-3.20374	-3.20374	-3.20374	-3.20374	-3.20374	-3.20374	-3.20374	-3.20374	-3.20374	-3.20374	1.46517	0.23689	1.12752	6.97375	0.116814	0.00666248	0.381294	0.00520006
STHE65_v1_1688	tryptophan synthase (beta subunit) GN=trpB	Other	-4.59231	-4.59231	-4.59231	-4.59231	-4.59231	-4.59231	-4.59231	-4.59231	-4.59231	-4.59231	-4.59231	-4.59231	13.4139	15.0743	0.759082	0.675472	0.0203071	0.0550192	0.719617	0.602677
STHE65_v1_2137	tRNA-specific 2-thiouridylase MnmA (EC 2.8.1.13)	Other	-3.95961	-3.95961	-3.95961	-3.95961	-3.95961	-3.95961	-3.95961	-3.95961	-3.95961	-3.95961	-3.95961	-3.95961	7.7822	5.02796	2.89699	4.48392	0.0401629	0.0308844	0.000700687	0.179788
STHE65_v1_0772	UDP-N-acetylglucosamine--N-acetylmuramyl-(pentapeptide) pyrophosphoryl-undecaprenol N-acetylglucosamine transferase (EC 2.4.1.227)	Other	-3.95646	-3.95646	-3.95646	-3.95646	-3.95646	-3.95646	-3.95646	-3.95646	-3.95646	-3.95646	-3.95646	-3.95646	35.3278	0.327796	0.850659	91.6788	0.0154861	0.00559313	0.166285	0.00925796
STHE65_v1_0284	conserved protein of unknown function GN=STHE65_v1_0284	Other	-4.27665	-4.27665	-4.27665	-4.27665	-4.27665	-4.27665	-4.27665	-4.27665	-4.27665	-4.27665	-4.27665	-4.27665	6.91626	1.81286	0.913521	3.48518	0.0642182	0.140223	0.106445	0.0612266
STHE65_v1_1356	phosphoglucosamine mutase GN=glmM	Other	-3.07882	-3.07882	-3.07882	-3.07882	-3.07882	-3.07882	-3.07882	-3.07882	-3.07882	-3.07882	-3.07882	-3.07882	7.23229	14.6281	1.19244	0.589558	0.0759607	0.00709153	0.529685	0.523833
STHE65_v1_0341	transketolase GN=tkt	Other	-2.58719	-2.58719	-2.58719	-2.58719	-2.58719	-2.58719	-2.58719	-2.58719	-2.58719	-2.58719	-2.58719	-2.58719	1.79335	3.93504	0.814548	0.371222	0.184822	0.0112994	0.505785	0.0239862
STHE65_v1_0888	Cystathionine beta-synthase (EC 4.2.1.22)	Other	-3.11826	-3.11826	-3.11826	-3.11826	-3.11826	-3.11826	-3.11826	-3.11826	-3.11826	-3.11826	-3.11826	-3.11826	2.55666	15.7438	0.943874	0.153277	0.141885	0.0151138	0.886523	0.213815
STHE65_v1_0819	conserved protein of unknown function GN=STHE65_v1_0819	Phage	-5.82853	-5.82853	-5.82853	-5.82853	-5.82853	-5.82853	-5.82853	-5.82853	-5.82853	-5.82853	-5.82853	-5.82853	1.24812	9.94086	161.865	20.3229	0.731813	0.00330323	0.00348999	0.024206
STHE65_v1_0788	3'-to-5' oligoribonuclease A, Bacillus type	Other	-3.65033	-3.65033	-3.65033	-3.65033	-3.65033	-3.65033	-3.65033	-3.65033	-3.65033	-3.65033	-3.65033	-3.65033	2.46988	7.76619	0.972033	0.309135	0.0692024	0.140841	0.760594	0.425042
STHE65_v1_1251	conserved protein of unknown function GN=STHE65_v1_1251	Phage	-4.85399	-4.85399	-4.85399	-4.85399	-4.85399	-4.85399	-4.85399	-4.85399	-4.85399	-4.85399	-4.85399	-4.85399	0.262613	0.580266	173.348	78.4528	0.248838	0.0445982	0.0233899	0.000905557
STHE65_v1_1527	Serine/threonine-protein kinase StkP GN=stkP	Membrane	-3.65534	-3.65534	-3.65534	-3.65534	-3.65534	-3.65534	-3.65534	-3.65534	-3.65534	-3.65534	-3.65534	-3.65534	5.37242	0.396013	0.967145	13.1206	0.00122663	0.00356472	0.47452	0.00264605
STHE65_v1_1308	3-isopropylmalate dehydrogenase GN=leuB	Other	-4.33053	-4.33053	-4.33053	-4.33053	-4.33053	-4.33053	-4.33053	-4.33053	-4.33053	-4.33053	-4.33053	-4.33053	0.141574	3.66758	0.456573	0.0176244	0.0290406	0.251562	0.396904	0.00442921
STHE65_v1_1622	putative oxidoreductase with thioredoxin domain GN=yusI	Other	-4.3315	-4.3315	-4.3315	-4.3315	-4.3315	-4.3315	-4.3315	-4.3315	-4.3315	-4.3315	-4.3315	-4.3315	19.8061	4.49217	0.143832	0.634161	0.0298584	0.271239	0.176181	0.424975
STHE65_v1_1259	conserved protein of unknown function GN=STHE65_v1_1259	Phage	-6.12407	-6.12407	-6.12407	-6.12407	-6.12407	-6.12407	-6.12407	-6.12407	-6.12407	-6.12407	-6.12407	-6.12407	0.888245	7.45339	73.9122	8.80836	0.754681	0.0254659	0.00215241	0.00979377
STHE65_v1_1997	RNA polymerase (beta subunit) GN=rpoB	Other	-2.33053	-2.33053	-2.33053	-2.33053	-2.33053	-2.33053	-2.33053	-2.33053	-2.33053	-2.33053	-2.33053	-2.33053	1.07658	0.979831	1.36466	1.4994	0.745264	0.768389	0.0122725	0.239435
STHE65_v1_0422	Biotin carboxyl carrier protein of acetyl-CoA carboxylase	Other	-3.45376	-3.45376	-3.45376	-3.45376	-3.45376	-3.45376	-3.45376	-3.45376	-3.45376	-3.45376	-3.45376	-3.45376	2.17424	6.96123	0.288428	0.0900862	0.179283	0.0848309	0.0817252	0.0209808
STHE65_v1_1229	protein of unknown function GN=STHE65_v1_1229	Membrane	-6.12407	-6.12407	-6.12407	-6.12407	-6.12407	-6.12407	-6.12407	-6.12407	-6.12407	-6.12407	-6.12407	-6.12407	0.0729808	0.0136963	1.19089	6.34567	0.0140011	0.00270753	0.205848	0.0436793
STHE65_v1_1367	Glyceraldehyde-3-phosphate dehydrogenase (NADP(+)) (EC 1.2.1.9)	Other	-2.17853	-2.17853	-2.17853	-2.17853	-2.17853	-2.17853	-2.17853	-2.17853	-2.17853	-2.17853	-2.17853	-2.17853	0.555945	1.84552	0.736993	0.222012	0.0348068	0.0726648	0.282601	0.00999433
STHE65_v1_0575	S-adenosylmethionine:tRNA ribosyltransferase-isomerase (EC 2.4.99.17)	Other	-4.04086	-4.04086	-4.04086	-4.04086	-4.04086	-4.04086	-4.04086	-4.04086	-4.04086	-4.04086	-4.04086	-4.04086	5.95739	13.4472	1.70717	0.756314	0.113978	0.135255	0.0275578	0.877257
STHE65_v1_2135	conserved protein of unknown function GN=STHE65_v1_2135	Membrane	-4.85814	-4.85814	-4.85814	-4.85814	-4.85814	-4.85814	-4.85814	-4.85814	-4.85814	-4.85814	-4.85814	-4.85814	3.83452	0.389702	1.20957	11.9018	0.417559	0.0915368	0.581989	0.199211
STHE65_v1_0157	CTP synthetase GN=pyrG	Other	-3.13438	-3.13438	-3.13438	-3.13438	-3.13438	-3.13438	-3.13438	-3.13438	-3.13438	-3.13438	-3.13438	-3.13438	3.20543	4.95848	2.08287	1.34648	0.0573036	0.0155909	0.0900836	0.588007
STHE65_v1_1189	Cell division protein FtsX GN=ftsX	Membrane	-4.07198	-4.07198	-4.07198	-4.07198	-4.07198	-4.07198	-4.07198	-4.07198	-4.07198	-4.07198	-4.07198	-4.07198	0.754344	0.27025	1.1828	3.30154	0.222004	0.00625242	0.370005	0.0074362
STHE65_v1_0451	conserved protein of unknown function GN=STHE65_v1_0451	Other	-4.69665	-4.69665	-4.69665	-4.69665	-4.69665	-4.69665	-4.69665	-4.69665	-4.69665	-4.69665	-4.69665	-4.69665	7.14488	32.5041	3.1092	0.683447	0.101933	0.00479602	0.0292594	0.413964
STHE65_v1_0345	16S rRNA (guanine(527)-N(7))-methyltransferase (EC 2.1.1.170)	Other	-3.68805	-3.68805	-3.68805	-3.68805	-3.68805	-3.68805	-3.68805	-3.68805	-3.68805	-3.68805	-3.68805	-3.68805	6.98982	6.2757	0.920382	1.02511	0.0581443	0.0640195	0.803659	0.971831
STHE65_v1_1648	Exodeoxyribonuclease GN=exoA	Other	-4.3134	-4.3134	-4.3134	-4.3134	-4.3134	-4.3134	-4.3134	-4.3134	-4.3134	-4.3134	-4.3134	-4.3134	1.88463	5.04121	1.30896	0.489347	0.418529	0.0063759	0.0135399	0.438288
STHE65_v1_0137	co-factor of molecular chaperone GN=dnaJ	Other	-3.08461	-3.08461	-3.08461	-3.08461	-3.08461	-3.08461	-3.08461	-3.08461	-3.08461	-3.08461	-3.08461	-3.08461	7.13606	1.51009	0.820439	3.87704	0.097219	0.139919	0.0558388	0.223922
STHE65_v1_0721	conserved protein of unknown function GN=STHE65_v1_0721	Other	-3.92121	-3.92121	-3.92121	-3.92121	-3.92121	-3.92121	-3.92121	-3.92121	-3.92121	-3.92121	-3.92121	-3.92121	16.6397	9.55417	1.4142	2.46299	0.00500158	0.0121897	0.349578	0.0889672
STHE65_v1_0088	ribosomal protein S2 GN=rpsB	Ribosomal	-2.11768	-2.11768	-2.11768	-2.11768	-2.11768	-2.11768	-2.11768	-2.11768	-2.11768	-2.11768	-2.11768	-2.11768	6.15476	10.5584	0.893999	0.521135	0.0606314	0.0185084	0.468472	0.422804
STHE65_v1_1562	Redox-sensing transcriptional repressor Rex GN=rex	Other	-4.63076	-4.63076	-4.63076	-4.63076	-4.63076	-4.63076	-4.63076	-4.63076	-4.63076	-4.63076	-4.63076	-4.63076	17.995	14.8717	1.14009	1.37952	0.00265657	0.0155835	0.197855	0.545555
STHE65_v1_2098	Ribonucleotide reductase of class III (anaerobic), activating protein (EC 1.97.1.4)	Other	-4.95678	-4.95678	-4.95678	-4.95678	-4.95678	-4.95678	-4.95678	-4.95678	-4.95678	-4.95678	-4.95678	-4.95678	9.51871	5.91337	0.645442	1.03896	0.00906419	0.00326797	0.0301261	0.873273
STHE65_v1_1710	conserved protein of unknown function GN=STHE65_v1_1710	Other	-3.84723	-3.84723	-3.84723	-3.84723	-3.84723	-3.84723	-3.84723	-3.84723	-3.84723	-3.84723	-3.84723	-3.84723	33.6803	3.61546	2.33011	21.7064	0.0212605	0.0607585	0.159142	0.0252689
STHE65_v1_0419	malonyl CoA:acyl carrier protein transacylase GN=fabD	Other	-3.2895	-3.2895	-3.2895	-3.2895	-3.2895	-3.2895	-3.2895	-3.2895	-3.2895	-3.2895	-3.2895	-3.2895	2.29045	7.15163	1.05647	0.338355	0.187824	0.0893431	0.793645	0.232954
STHE65_v1_1685	copper transporter ATPase GN=copA	Membrane	-3.94494	-3.94494	-3.94494	-3.94494	-3.94494	-3.94494	-3.94494	-3.94494	-3.94494	-3.94494	-3.94494	-3.94494	70.4606	0.329662	0.355402	75.9621	0.00893446	0.0014535	0.0470573	0.000952148
STHE65_v1_1178	ribosomal protein L20 GN=rplT	Ribosomal	-3.04498	-3.04498	-3.04498	-3.04498	-3.04498	-3.04498	-3.04498	-3.04498	-3.04498	-3.04498	-3.04498	-3.04498	1.14561	5.2425	0.946326	0.206795	0.774772	0.0410686	0.681376	0.173563
STHE65_v1_1249	conserved protein of unknown function GN=STHE65_v1_1249	Phage	-6.12407	-6.12407	-6.12407	-6.12407	-6.12407	-6.12407	-6.12407	-6.12407	-6.12407	-6.12407	-6.12407	-6.12407	0.69219	3.10795	82.2747	18.3239	0.0633129	0.0852687	0.00264744	0.0256124
STHE65_v1_0310	urease (alpha subunit) GN=ureC	Other	-3.48026	-3.48026	-3.48026	-3.48026	-3.48026	-3.48026	-3.48026	-3.48026	-3.48026	-3.48026	-3.48026	-3.48026	1.43374	2.83521	0.657093	0.332287	0.0988395	0.015075	0.0447441	0.016751
STHE65_v1_0733	conserved protein of unknown function GN=STHE65_v1_0733	Other	-3.59982	-3.59982	-3.59982	-3.59982	-3.59982	-3.59982	-3.59982	-3.59982	-3.59982	-3.59982	-3.59982	-3.59982	0.970385	10.4593	0.911216	0.0845401	0.943707	0.0303796	0.762326	0.0540457
STHE65_v1_1615	Phosphoserine phosphatase GN=serB	Other	-3.87847	-3.87847	-3.87847	-3.87847	-3.87847	-3.87847	-3.87847	-3.87847	-3.87847	-3.87847	-3.87847	-3.87847	11.3991	34.544	1.07674	0.35531	0.0557439	0.00816457	0.599438	0.303509
STHE65_v1_0145	Oligopeptide-binding protein AmiA GN=amiA	Membrane	-2.74356	-2.74356	-2.74356	-2.74356	-2.74356	-2.74356	-2.74356	-2.74356	-2.74356	-2.74356	-2.74356	-2.74356	0.317223	0.286113	0.65844	0.730036	0.0343999	0.00301613	0.274284	0.119653
STHE65_v1_1230	Peptidoglycan hydrolase GN=STHE65_v1_1230	Phage	-6.12407	-6.12407	-6.12407	-6.12407	-6.12407	-6.12407	-6.12407	-6.12407	-6.12407	-6.12407	-6.12407	-6.12407	0.602074	1.04283	58.8568	33.9806	0.658952	0.89632	0.0285778	0.0439683
STHE65_v1_0039	Phosphoribosylformylglycinamidine synthase, synthetase subunit (EC 6.3.5.3) / Phosphoribosylformylglycinamidine synthase, glutamine amidotransferase subunit (EC 6.3.5.3)	Other	-2.54976	-2.54976	-2.54976	-2.54976	-2.54976	-2.54976	-2.54976	-2.54976	-2.54976	-2.54976	-2.54976	-2.54976	0.921961	4.20138	0.206733	0.045366	0.853032	0.0043943	0.0215422	0.0277646
STHE65_v1_0329	Methionine ABC transporter ATP-binding protein	Other	-2.4039	-2.4039	-2.4039	-2.4039	-2.4039	-2.4039	-2.4039	-2.4039	-2.4039	-2.4039	-2.4039	-2.4039	1.06755	0.465694	0.6262	1.4355	0.840867	0.0594797	0.134595	0.262462
STHE65_v1_1517	DNA translocase FtsK GN=ftsK	Membrane	-4.3229	-4.3229	-4.3229	-4.3229	-4.3229	-4.3229	-4.3229	-4.3229	-4.3229	-4.3229	-4.3229	-4.3229	29.4174	0.957377	1.31296	40.3434	0.0127477	0.802897	0.0145391	0.0176779
STHE65_v1_0780	Cell division protein DivIVA GN=divIVA	Other	-2.83587	-2.83587	-2.83587	-2.83587	-2.83587	-2.83587	-2.83587	-2.83587	-2.83587	-2.83587	-2.83587	-2.83587	9.9505	2.31278	1.03969	4.47316	0.163607	0.0475066	0.790482	0.360866
STHE65_v1_0769	GTPase GN=bipA	Other	-2.92047	-2.92047	-2.92047	-2.92047	-2.92047	-2.92047	-2.92047	-2.92047	-2.92047	-2.92047	-2.92047	-2.92047	3.06273	8.10058	1.75387	0.663118	0.0263563	0.0014521	0.00820858	0.270702
STHE65_v1_1979	Pyrroline carboxylate reductase GN=proC	Other	-3.90886	-3.90886	-3.90886	-3.90886	-3.90886	-3.90886	-3.90886	-3.90886	-3.90886	-3.90886	-3.90886	-3.90886	2.98252	6.86486	0.915242	0.397637	0.220709	0.0719715	0.722529	0.330283
STHE65_v1_0050	N5-carboxyaminoimidazole ribonucleotide synthase (EC 6.3.4.18)	Other	-3.52022	-3.52022	-3.52022	-3.52022	-3.52022	-3.52022	-3.52022	-3.52022	-3.52022	-3.52022	-3.52022	-3.52022	7.53604	9.844	0.305271	0.233699	0.0211698	0.0528502	0.140718	0.0349051
STHE65_v1_1240	Tail protein GN=STHE65_v1_1240	Phage	-5.25787	-5.25787	-5.25787	-5.25787	-5.25787	-5.25787	-5.25787	-5.25787	-5.25787	-5.25787	-5.25787	-5.25787	0.21192	1.1793	331.069	59.4931	0.0517317	0.198771	0.00292288	0.000174099
STHE65_v1_0456	Bis-ABC ATPase Uup	Other	-4.13869	-4.13869	-4.13869	-4.13869	-4.13869	-4.13869	-4.13869	-4.13869	-4.13869	-4.13869	-4.13869	-4.13869	33.3267	36.1089	1.10429	1.0192	0.0159393	0.00990574	0.487811	0.983157
STHE65_v1_0186	Adapter protein MecA GN=mecA	Other	-4.29364	-4.29364	-4.29364	-4.29364	-4.29364	-4.29364	-4.29364	-4.29364	-4.29364	-4.29364	-4.29364	-4.29364	20.1955	2.11038	0.358978	3.43527	0.0584282	0.0308668	0.0917036	0.256148
STHE65_v1_0264	UDP-N-acetyl muramate-alanine ligase GN=murC	Other	-3.13478	-3.13478	-3.13478	-3.13478	-3.13478	-3.13478	-3.13478	-3.13478	-3.13478	-3.13478	-3.13478	-3.13478	7.58198	13.099	1.47601	0.854345	0.0307359	0.0103738	0.0178729	0.820227
STHE65_v1_0135	nucleotide exchange factor for DnaK activity GN=grpE	Other	-2.48135	-2.48135	-2.48135	-2.48135	-2.48135	-2.48135	-2.48135	-2.48135	-2.48135	-2.48135	-2.48135	-2.48135	3.84642	13.5617	0.803511	0.227894	0.0606977	0.00729508	0.0375761	0.112813
STHE65_v1_0416	3-oxoacyl-[acyl-carrier-protein] synthase 3 GN=fabH	Other	-3.42834	-3.42834	-3.42834	-3.42834	-3.42834	-3.42834	-3.42834	-3.42834	-3.42834	-3.42834	-3.42834	-3.42834	2.19976	7.48037	0.809253	0.237978	0.123961	0.0426837	0.114683	0.181672
STHE65_v1_0012	hypoxanthine-guanine phosphoribosyltransferase GN=hprT	Other	-3.12187	-3.12187	-3.12187	-3.12187	-3.12187	-3.12187	-3.12187	-3.12187	-3.12187	-3.12187	-3.12187	-3.12187	2.93735	4.23189	1.82179	1.2645	0.0423006	0.0147542	0.02255	0.662584
STHE65_v1_1191	Peptide chain release factor 2 GN=prfB	Other	-3.63673	-3.63673	-3.63673	-3.63673	-3.63673	-3.63673	-3.63673	-3.63673	-3.63673	-3.63673	-3.63673	-3.63673	9.96024	8.72367	0.721915	0.824245	0.112961	0.00244162	0.0418494	0.841886
STHE65_v1_1707	Dihydroxy-acid dehydratase GN=ilvD	Other	-3.28722	-3.28722	-3.28722	-3.28722	-3.28722	-3.28722	-3.28722	-3.28722	-3.28722	-3.28722	-3.28722	-3.28722	1.04703	5.46582	0.486392	0.0931732	0.927457	0.0394446	0.0699331	0.0730666
STHE65_v1_1374	Ribonucleotide reductase of class Ib (aerobic), alpha subunit (EC 1.17.4.1)	Other	-3.26343	-3.26343	-3.26343	-3.26343	-3.26343	-3.26343	-3.26343	-3.26343	-3.26343	-3.26343	-3.26343	-3.26343	1.14062	2.18927	1.78957	0.932378	0.790397	0.00123529	0.0849255	0.844175
STHE65_v1_1973	conserved hypothetical protein GN=yeeD	Other	-5.26791	-5.26791	-5.26791	-5.26791	-5.26791	-5.26791	-5.26791	-5.26791	-5.26791	-5.26791	-5.26791	-5.26791	2.60086	1.35128	0.539796	1.03896	0.24647	0.595718	0.448021	0.873273
STHE65_v1_0499	Homoserine dehydrogenase GN=hom	Other	-3.41096	-3.41096	-3.41096	-3.41096	-3.41096	-3.41096	-3.41096	-3.41096	-3.41096	-3.41096	-3.41096	-3.41096	2.15172	7.13011	0.706743	0.213281	0.227036	0.116968	0.158987	0.267976
STHE65_v1_1884	ribonuclease HIII GN=rnhC	Other	-4.28417	-4.28417	-4.28417	-4.28417	-4.28417	-4.28417	-4.28417	-4.28417	-4.28417	-4.28417	-4.28417	-4.28417	28.5232	3.96854	0.956328	6.87345	0.032812	0.0326013	0.885182	0.0827326
STHE65_v1_0656	DNA repair and recombination protein GN=recR	Other	-4.19252	-4.19252	-4.19252	-4.19252	-4.19252	-4.19252	-4.19252	-4.19252	-4.19252	-4.19252	-4.19252	-4.19252	30.6307	44.0945	1.79283	1.24541	0.0205119	0.0152106	0.21755	0.854281
STHE65_v1_0076	DNA polymerase III (alpha subunit) GN=polC	Other	-4.91017	-4.91017	-4.91017	-4.91017	-4.91017	-4.91017	-4.91017	-4.91017	-4.91017	-4.91017	-4.91017	-4.91017	8.37125	1.68583	0.661017	3.28238	0.0220931	0.210985	0.34131	0.0667714
STHE65_v1_1181	cytidylate kinase GN=cmk	Other	-3.49524	-3.49524	-3.49524	-3.49524	-3.49524	-3.49524	-3.49524	-3.49524	-3.49524	-3.49524	-3.49524	-3.49524	8.3523	3.35477	1.00399	2.49963	0.0226698	0.0236597	0.978037	0.201391
STHE65_v1_0006	transcription-repair coupling factor GN=mfd	Other	-4.92451	-4.92451	-4.92451	-4.92451	-4.92451	-4.92451	-4.92451	-4.92451	-4.92451	-4.92451	-4.92451	-4.92451	8.08312	8.45205	2.62186	2.50741	0.00486098	0.0337152	0.0406653	0.205319
STHE65_v1_1535	conserved protein of unknown function GN=STHE65_v1_1535	Other	-3.99264	-3.99264	-3.99264	-3.99264	-3.99264	-3.99264	-3.99264	-3.99264	-3.99264	-3.99264	-3.99264	-3.99264	8.45961	9.86502	0.491832	0.421764	0.00826777	0.00153936	0.0428285	0.179127
STHE65_v1_0168	GTP pyrophosphokinase (RelA/SpoT) GN=relA	Other	-2.99666	-2.99666	-2.99666	-2.99666	-2.99666	-2.99666	-2.99666	-2.99666	-2.99666	-2.99666	-2.99666	-2.99666	6.55123	2.70293	0.826103	2.00227	0.0978749	0.0388925	0.140686	0.468584
STHE65_v1_0324	Cysteine ABC transporter, substrate-binding protein	Membrane	-3.9363	-3.9363	-3.9363	-3.9363	-3.9363	-3.9363	-3.9363	-3.9363	-3.9363	-3.9363	-3.9363	-3.9363	0.0954093	0.0888949	1.16349	1.24875	0.00481698	0.00458795	0.429756	0.339307
STHE65_v1_1309	2-isopropylmalate synthase GN=leuA	Other	-3.29493	-3.29493	-3.29493	-3.29493	-3.29493	-3.29493	-3.29493	-3.29493	-3.29493	-3.29493	-3.29493	-3.29493	2.95147	13.5218	0.745542	0.162733	0.104637	0.0470406	0.168494	0.223733
STHE65_v1_0853	putative permease of ABC transporter GN=yufQ	Membrane	-4.39297	-4.39297	-4.39297	-4.39297	-4.39297	-4.39297	-4.39297	-4.39297	-4.39297	-4.39297	-4.39297	-4.39297	2.1862	0.247576	1.96184	17.3239	0.296983	0.0069092	0.0822114	0.0481229
STHE65_v1_1575	dTDP-4-dehydrorhamnose reductase (EC 1.1.1.133)	Other	-3.08792	-3.08792	-3.08792	-3.08792	-3.08792	-3.08792	-3.08792	-3.08792	-3.08792	-3.08792	-3.08792	-3.08792	1.06171	4.7006	0.759737	0.1716	0.841839	0.0511039	0.131462	0.0791422
STHE65_v1_1204	two-component response regulator [YycG] GN=walR	Other	-3.58004	-3.58004	-3.58004	-3.58004	-3.58004	-3.58004	-3.58004	-3.58004	-3.58004	-3.58004	-3.58004	-3.58004	3.79248	17.3016	1.42405	0.312149	0.0919788	0.0125471	0.0409433	0.231048
STHE65_v1_1626	Phosphoserine aminotransferase GN=serC	Other	-3.54191	-3.54191	-3.54191	-3.54191	-3.54191	-3.54191	-3.54191	-3.54191	-3.54191	-3.54191	-3.54191	-3.54191	1.2163	16.3655	0.269801	0.0200518	0.602178	0.0578815	0.0505614	0.0768557
STHE65_v1_1754	putative RNA methylase GN=ytqB	Other	-4.34414	-4.34414	-4.34414	-4.34414	-4.34414	-4.34414	-4.34414	-4.34414	-4.34414	-4.34414	-4.34414	-4.34414	52.1521	17.6791	1.66451	4.91018	0.00429153	0.0623387	0.188906	0.161422
STHE65_v1_2092	putative Holliday junction resolvase GN=yrrK	Other	-3.76972	-3.76972	-3.76972	-3.76972	-3.76972	-3.76972	-3.76972	-3.76972	-3.76972	-3.76972	-3.76972	-3.76972	1.39197	34.7005	1.32552	0.0531716	0.431168	0.0198896	0.289652	0.106558
STHE65_v1_0696	23S rRNA (uracil(1939)-C(5))-methyltransferase (EC 2.1.1.190)	Other	-4.09249	-4.09249	-4.09249	-4.09249	-4.09249	-4.09249	-4.09249	-4.09249	-4.09249	-4.09249	-4.09249	-4.09249	51.9358	15.1906	1.07294	3.66832	0.00391653	0.0410628	0.40939	0.264733
STHE65_v1_1739	GTP-sensing transcriptional pleiotropic repressor CodY	Other	-3.08559	-3.08559	-3.08559	-3.08559	-3.08559	-3.08559	-3.08559	-3.08559	-3.08559	-3.08559	-3.08559	-3.08559	2.08073	1.25851	0.726108	1.20049	0.0721269	0.599379	0.0410054	0.763025
STHE65_v1_0521	thymidylate kinase GN=tmk	Other	-3.84353	-3.84353	-3.84353	-3.84353	-3.84353	-3.84353	-3.84353	-3.84353	-3.84353	-3.84353	-3.84353	-3.84353	3.89158	9.42428	1.20518	0.497656	0.084225	0.00863628	0.115765	0.412772
STHE65_v1_0129	conserved protein of unknown function GN=STHE65_v1_0129	Other	-2.84502	-2.84502	-2.84502	-2.84502	-2.84502	-2.84502	-2.84502	-2.84502	-2.84502	-2.84502	-2.84502	-2.84502	6.48346	1.77948	0.229818	0.837334	0.00547822	0.0076341	0.00658055	0.427915
STHE65_v1_1333	GTPase HflX GN=hflX	Other	-3.9684	-3.9684	-3.9684	-3.9684	-3.9684	-3.9684	-3.9684	-3.9684	-3.9684	-3.9684	-3.9684	-3.9684	15.7508	5.18451	2.15265	6.53987	0.071745	0.209879	0.0424168	0.362703
STHE65_v1_0635	tRNA-dependent lipid II-Ala--L-alanine ligase	Other	-2.43967	-2.43967	-2.43967	-2.43967	-2.43967	-2.43967	-2.43967	-2.43967	-2.43967	-2.43967	-2.43967	-2.43967	0.988749	0.629363	0.554429	0.871026	0.97209	0.200654	0.162663	0.585423
STHE65_v1_1303	DNA polymerase III subunit alpha GN=dnaE	Other	-4.40233	-4.40233	-4.40233	-4.40233	-4.40233	-4.40233	-4.40233	-4.40233	-4.40233	-4.40233	-4.40233	-4.40233	15.5284	4.46611	1.49279	5.19035	0.0385845	0.047042	0.0749302	0.0669475
STHE65_v1_1667	Magnesium/cobalt transporter CorA GN=STHE65_v1_1667	Membrane	-4.72571	-4.72571	-4.72571	-4.72571	-4.72571	-4.72571	-4.72571	-4.72571	-4.72571	-4.72571	-4.72571	-4.72571	13.3711	1.39547	0.723417	6.93162	0.000448354	0.714701	0.190393	0.141823
STHE65_v1_0470	conserved protein of unknown function GN=STHE65_v1_0470	Other	-3.99035	-3.99035	-3.99035	-3.99035	-3.99035	-3.99035	-3.99035	-3.99035	-3.99035	-3.99035	-3.99035	-3.99035	2.01945	22.1597	1.57209	0.143267	0.260268	0.0855048	0.146554	0.258742
STHE65_v1_0147	conserved protein of unknown function GN=STHE65_v1_0147	Other	-3.35236	-3.35236	-3.35236	-3.35236	-3.35236	-3.35236	-3.35236	-3.35236	-3.35236	-3.35236	-3.35236	-3.35236	11.6671	34.1299	0.191938	0.0656128	0.0209362	0.0101799	0.0170105	0.0168103
STHE65_v1_0361	PTS system, mannose-specific IID component	Membrane	-3.46038	-3.46038	-3.46038	-3.46038	-3.46038	-3.46038	-3.46038	-3.46038	-3.46038	-3.46038	-3.46038	-3.46038	8.78861	0.489449	0.870943	15.6388	0.0647026	0.238874	0.766344	0.0455411
STHE65_v1_0474	phosphate starvation-induced protein GN=phoH	Other	-4.01918	-4.01918	-4.01918	-4.01918	-4.01918	-4.01918	-4.01918	-4.01918	-4.01918	-4.01918	-4.01918	-4.01918	18.8325	8.08012	0.864814	2.01564	0.0687031	0.00327361	0.15662	0.533213
STHE65_v1_0447	ribosomal protein L21 (BL20) GN=rplU	Ribosomal	-2.50953	-2.50953	-2.50953	-2.50953	-2.50953	-2.50953	-2.50953	-2.50953	-2.50953	-2.50953	-2.50953	-2.50953	1.42769	5.99421	1.01482	0.241707	0.38202	0.0389231	0.822531	0.167259
STHE65_v1_2070	Holliday junction ATP-dependent DNA helicase RuvB (EC 3.6.4.12)	Other	-4.24038	-4.24038	-4.24038	-4.24038	-4.24038	-4.24038	-4.24038	-4.24038	-4.24038	-4.24038	-4.24038	-4.24038	38.1284	3.73265	2.34402	23.9437	0.000416845	0.100257	0.0433449	0.00398605
STHE65_v1_0765	DNA protection during starvation protein GN=dps	Other	-3.42041	-3.42041	-3.42041	-3.42041	-3.42041	-3.42041	-3.42041	-3.42041	-3.42041	-3.42041	-3.42041	-3.42041	1.10044	0.362981	0.231499	0.70183	0.84624	0.00656568	0.0409067	0.396496
STHE65_v1_1404	aspartate-semialdehyde dehydrogenase GN=asd	Other	-2.8205	-2.8205	-2.8205	-2.8205	-2.8205	-2.8205	-2.8205	-2.8205	-2.8205	-2.8205	-2.8205	-2.8205	4.02135	6.29158	0.755084	0.482623	0.111161	0.00303812	0.232525	0.364987
STHE65_v1_0685	prephenate dehydrogenase GN=tyrA	Membrane	-4.39765	-4.39765	-4.39765	-4.39765	-4.39765	-4.39765	-4.39765	-4.39765	-4.39765	-4.39765	-4.39765	-4.39765	9.34245	13.3494	1.30075	0.91032	0.035367	0.0205738	0.111946	0.926252
STHE65_v1_0922	ABC transporter, substrate-binding protein (cluster 3, basic aa/glutamine/opines)	Membrane	-4.37044	-4.37044	-4.37044	-4.37044	-4.37044	-4.37044	-4.37044	-4.37044	-4.37044	-4.37044	-4.37044	-4.37044	0.93497	0.194126	0.948058	4.56614	0.546037	0.0162761	0.881205	0.00666927
STHE65_v1_2049	ribosomal protein L15 GN=rplO	Ribosomal	-2.9521	-2.9521	-2.9521	-2.9521	-2.9521	-2.9521	-2.9521	-2.9521	-2.9521	-2.9521	-2.9521	-2.9521	1.29108	4.24152	1.09216	0.332445	0.47586	0.0169807	0.703864	0.144135
STHE65_v1_1364	uridine kinase GN=udk	Other	-3.41028	-3.41028	-3.41028	-3.41028	-3.41028	-3.41028	-3.41028	-3.41028	-3.41028	-3.41028	-3.41028	-3.41028	142.138	4.66022	1.43669	43.8195	0.00472774	0.175143	0.385517	0.0684664
STHE65_v1_1921	metal-dependent DNase GN=yabD	Other	-4.62217	-4.62217	-4.62217	-4.62217	-4.62217	-4.62217	-4.62217	-4.62217	-4.62217	-4.62217	-4.62217	-4.62217	0.312967	8.8251	1.41001	0.0500035	0.0759256	0.0301906	0.248597	0.0852682
STHE65_v1_1316	conserved protein of unknown function GN=STHE65_v1_1316	Other	-3.33943	-3.33943	-3.33943	-3.33943	-3.33943	-3.33943	-3.33943	-3.33943	-3.33943	-3.33943	-3.33943	-3.33943	1.78691	8.1569	0.77044	0.168778	0.290285	0.0593308	0.211218	0.172607
STHE65_v1_0433	fructose-1-phosphate kinase GN=fruK	Glycolysis	-3.25003	-3.25003	-3.25003	-3.25003	-3.25003	-3.25003	-3.25003	-3.25003	-3.25003	-3.25003	-3.25003	-3.25003	1.56268	7.22901	0.603083	0.130367	0.350095	0.0966311	0.239143	0.14894
STHE65_v1_0629	Branched-chain-amino-acid aminotransferase GN=ilvE	Other	-3.2472	-3.2472	-3.2472	-3.2472	-3.2472	-3.2472	-3.2472	-3.2472	-3.2472	-3.2472	-3.2472	-3.2472	0.904849	10.237	0.467739	0.0413433	0.740365	0.00245805	0.0518511	0.0217771
STHE65_v1_0415	Transcriptional regulator, MarR family GN=STHE65_v1_0415	Other	-3.57536	-3.57536	-3.57536	-3.57536	-3.57536	-3.57536	-3.57536	-3.57536	-3.57536	-3.57536	-3.57536	-3.57536	0.543543	0.824725	0.954806	0.629274	0.0689126	0.0327988	0.87479	0.0278457
STHE65_v1_1238	conserved protein of unknown function GN=STHE65_v1_1238	Phage	-4.9381	-4.9381	-4.9381	-4.9381	-4.9381	-4.9381	-4.9381	-4.9381	-4.9381	-4.9381	-4.9381	-4.9381	1.87654	1.80014	503.431	524.798	0.650182	0.150185	0.0155459	0.00817665
STHE65_v1_0411	asparagine synthetase A GN=asnA	Other	-2.61697	-2.61697	-2.61697	-2.61697	-2.61697	-2.61697	-2.61697	-2.61697	-2.61697	-2.61697	-2.61697	-2.61697	6.56426	4.37296	1.08505	1.62878	0.0139842	0.0904372	0.382714	0.552779
STHE65_v1_1941	ribosomal protein L11 (BL11) GN=rplK	Ribosomal	-2.58237	-2.58237	-2.58237	-2.58237	-2.58237	-2.58237	-2.58237	-2.58237	-2.58237	-2.58237	-2.58237	-2.58237	2.06472	16.364	0.673158	0.0849358	0.171701	0.00913012	0.221785	0.0736896
STHE65_v1_1313	DNA-binding protein HBsu	Other	-2.56979	-2.56979	-2.56979	-2.56979	-2.56979	-2.56979	-2.56979	-2.56979	-2.56979	-2.56979	-2.56979	-2.56979	2.30928	3.11712	0.708685	0.525022	0.0171765	0.0621196	0.172967	0.12711
STHE65_v1_1915	DNA recombination protein RmuC homolog GN=rmuC	Membrane	-3.95198	-3.95198	-3.95198	-3.95198	-3.95198	-3.95198	-3.95198	-3.95198	-3.95198	-3.95198	-3.95198	-3.95198	6.44211	0.735078	1.15513	10.1234	0.342265	0.0197663	0.181681	0.264778
STHE65_v1_1501	galactokinase GN=galK	Glycolysis	-2.9564	-2.9564	-2.9564	-2.9564	-2.9564	-2.9564	-2.9564	-2.9564	-2.9564	-2.9564	-2.9564	-2.9564	1.21332	9.41162	0.571867	0.0737238	0.609217	0.057496	0.0704703	0.0681826
STHE65_v1_0421	beta-ketoacyl-acyl carrier protein synthase II GN=fabF	Other	-2.59656	-2.59656	-2.59656	-2.59656	-2.59656	-2.59656	-2.59656	-2.59656	-2.59656	-2.59656	-2.59656	-2.59656	4.82976	7.60552	1.13166	0.718643	0.0463228	0.0130244	0.258253	0.580967
STHE65_v1_0128	conserved protein of unknown function GN=STHE65_v1_0128	Other	-3.09582	-3.09582	-3.09582	-3.09582	-3.09582	-3.09582	-3.09582	-3.09582	-3.09582	-3.09582	-3.09582	-3.09582	21.765	1.45908	0.176515	2.63307	0.000105755	0.397089	0.0140389	0.0699543
STHE65_v1_0616	Hydroxymethylglutaryl-CoA synthase GN=STHE65_v1_0616	Other	-3.83058	-3.83058	-3.83058	-3.83058	-3.83058	-3.83058	-3.83058	-3.83058	-3.83058	-3.83058	-3.83058	-3.83058	1.92331	22.9112	0.561433	0.0471302	0.0148493	0.00494205	0.100736	0.0117927
STHE65_v1_0934	Transcription regulator GntR family GN=STHE65_v1_0934	Other	-4.6809	-4.6809	-4.6809	-4.6809	-4.6809	-4.6809	-4.6809	-4.6809	-4.6809	-4.6809	-4.6809	-4.6809	4.05888	5.34233	0.801622	0.609039	0.0864254	0.105502	0.207905	0.462415
STHE65_v1_0591	Putative Dihydrolipoamide dehydrogenase (EC 1.8.1.4); Mercuric ion reductase (EC 1.16.1.1); PF00070 family, FAD-dependent NAD(P)-disulphide oxidoreductase	Other	-3.44233	-3.44233	-3.44233	-3.44233	-3.44233	-3.44233	-3.44233	-3.44233	-3.44233	-3.44233	-3.44233	-3.44233	3.73908	6.11038	0.486476	0.297686	0.0395325	0.00620354	0.0976992	0.0598577
STHE65_v1_1283	ribosomal protein L19 GN=rplS	Ribosomal	-2.09694	-2.09694	-2.09694	-2.09694	-2.09694	-2.09694	-2.09694	-2.09694	-2.09694	-2.09694	-2.09694	-2.09694	5.45919	6.36412	2.1801	1.8701	0.0254255	0.0534503	0.0225226	0.40671
STHE65_v1_1924	conserved protein of unknown function GN=STHE65_v1_1924	Other	-3.62912	-3.62912	-3.62912	-3.62912	-3.62912	-3.62912	-3.62912	-3.62912	-3.62912	-3.62912	-3.62912	-3.62912	3.84522	2.23226	0.883808	1.52242	0.0218371	0.0968899	0.414996	0.288993
STHE65_v1_0376	Ribosome-binding factor A GN=rbfA	Other	-4.26635	-4.26635	-4.26635	-4.26635	-4.26635	-4.26635	-4.26635	-4.26635	-4.26635	-4.26635	-4.26635	-4.26635	8.44939	21.8098	2.81525	1.09066	0.0368722	0.056215	0.055936	0.941766
STHE65_v1_0606	Diglucosyl diacylglycerol synthase (1,2-linking) (EC 2.4.1.208)	Other	-5.84932	-5.84932	-5.84932	-5.84932	-5.84932	-5.84932	-5.84932	-5.84932	-5.84932	-5.84932	-5.84932	-5.84932	1.0801	0.0579543	1.14463	21.3325	0.5225	0.0231196	0.79468	0.000617086
STHE65_v1_1729	glutamyl-tRNA(Gln) amidotransferase (subunit B) GN=gatB	Other	-2.94235	-2.94235	-2.94235	-2.94235	-2.94235	-2.94235	-2.94235	-2.94235	-2.94235	-2.94235	-2.94235	-2.94235	2.53793	5.38039	1.41307	0.666546	0.151176	0.00687485	0.0108574	0.559704
STHE65_v1_0582	putative enzyme with rhodanese domain GN=ybfQ	Other	-3.59775	-3.59775	-3.59775	-3.59775	-3.59775	-3.59775	-3.59775	-3.59775	-3.59775	-3.59775	-3.59775	-3.59775	3.80708	9.21936	1.43008	0.590543	0.0507433	0.0292255	0.335595	0.317576
STHE65_v1_0041	phosphoribosylaminoimidazole synthetase GN=purM	Other	-3.19705	-3.19705	-3.19705	-3.19705	-3.19705	-3.19705	-3.19705	-3.19705	-3.19705	-3.19705	-3.19705	-3.19705	5.35083	23.3533	0.0469335	0.0107537	0.0794723	0.00360932	0.0050269	0.0277009
STHE65_v1_1234	conserved protein of unknown function GN=STHE65_v1_1234	Phage	-5.10144	-5.10144	-5.10144	-5.10144	-5.10144	-5.10144	-5.10144	-5.10144	-5.10144	-5.10144	-5.10144	-5.10144	0.16561	1.61297	29.8842	3.06834	0.0631617	0.0116839	0.0145133	0.138554
STHE65_v1_1987	conserved protein of unknown function GN=STHE65_v1_1987	Other	-4.3262	-4.3262	-4.3262	-4.3262	-4.3262	-4.3262	-4.3262	-4.3262	-4.3262	-4.3262	-4.3262	-4.3262	1.18965	17.9562	0.891108	0.0590384	0.627586	0.010454	0.717334	0.0649199
STHE65_v1_1241	Tail protein GN=STHE65_v1_1241	Phage	-5.10686	-5.10686	-5.10686	-5.10686	-5.10686	-5.10686	-5.10686	-5.10686	-5.10686	-5.10686	-5.10686	-5.10686	2.06795	0.612235	121.409	410.084	0.258305	0.131078	0.00746496	0.0126659
STHE65_v1_1411	conserved protein of unknown function GN=STHE65_v1_1411	Membrane	-4.8142	-4.8142	-4.8142	-4.8142	-4.8142	-4.8142	-4.8142	-4.8142	-4.8142	-4.8142	-4.8142	-4.8142	11.3218	0.182609	1.1138	69.0561	0.00252069	0.00109995	0.449215	0.00224739
STHE65_v1_0678	enolase GN=eno	Glycolysis	-1.38114	-1.38114	-1.38114	-1.38114	-1.38114	-1.38114	-1.38114	-1.38114	-1.38114	-1.38114	-1.38114	-1.38114	0.898731	0.589207	0.652086	0.994642	0.809611	0.231403	0.325392	0.98784
STHE65_v1_1686	Negative transcriptional regulator-copper transport operon	Other	-4.74284	-4.74284	-4.74284	-4.74284	-4.74284	-4.74284	-4.74284	-4.74284	-4.74284	-4.74284	-4.74284	-4.74284	10.5455	2.77323	0.273223	1.03896	0.0241387	0.247857	0.199476	0.873273
STHE65_v1_1812	Penicillin-binding protein 2x GN=pbpX	Membrane	-4.13922	-4.13922	-4.13922	-4.13922	-4.13922	-4.13922	-4.13922	-4.13922	-4.13922	-4.13922	-4.13922	-4.13922	1.19232	0.208571	0.784293	4.48348	0.415587	0.00197059	0.33912	0.00446768
STHE65_v1_2044	ribosomal protein S11 (BS11) GN=rpsK	Ribosomal	-2.59	-2.59	-2.59	-2.59	-2.59	-2.59	-2.59	-2.59	-2.59	-2.59	-2.59	-2.59	2.1598	16.2778	1.0036	0.133162	0.0590684	0.0328535	0.980299	0.063977
STHE65_v1_1964	tetrahydrodipicolinate N-acetyltransferase GN=dapH	Other	-2.73642	-2.73642	-2.73642	-2.73642	-2.73642	-2.73642	-2.73642	-2.73642	-2.73642	-2.73642	-2.73642	-2.73642	2.20627	9.03139	0.856306	0.209186	0.121827	0.00692845	0.2247	0.0942499
STHE65_v1_0228	ABC transporter, ATP-binding protein (cluster 15, trp?)	Other	-5.4278	-5.4278	-5.4278	-5.4278	-5.4278	-5.4278	-5.4278	-5.4278	-5.4278	-5.4278	-5.4278	-5.4278	0.102836	0.126863	1.71818	1.39277	0.0894462	0.0230102	0.573483	0.0646514
STHE65_v1_0794	Threonylcarbamoyl-AMP synthase (EC 2.7.7.87)	Other	-4.39702	-4.39702	-4.39702	-4.39702	-4.39702	-4.39702	-4.39702	-4.39702	-4.39702	-4.39702	-4.39702	-4.39702	1.12341	4.57842	0.795189	0.195117	0.817995	0.0210156	0.0273645	0.0309523
STHE65_v1_0599	ADP-ribose pyrophosphatase GN=nudF	Other	-4.24349	-4.24349	-4.24349	-4.24349	-4.24349	-4.24349	-4.24349	-4.24349	-4.24349	-4.24349	-4.24349	-4.24349	1.98358	17.8467	0.629477	0.0699636	0.158959	0.0365871	0.190355	0.00463599
STHE65_v1_0283	conserved protein of unknown function GN=STHE65_v1_0283	Other	-4.53536	-4.53536	-4.53536	-4.53536	-4.53536	-4.53536	-4.53536	-4.53536	-4.53536	-4.53536	-4.53536	-4.53536	1.03712	23.9667	2.20696	0.0955024	0.939279	0.00466251	0.207976	0.00630254
STHE65_v1_0919	conserved hypothetical protein GN=phnA	Other	-3.58949	-3.58949	-3.58949	-3.58949	-3.58949	-3.58949	-3.58949	-3.58949	-3.58949	-3.58949	-3.58949	-3.58949	7.946	79.5202	0.690319	0.0689797	0.0889887	0.00445001	0.444175	0.0787783
STHE65_v1_1052	phosphate ABC transporter (ATP-binding protein) GN=pstBA	Other	-3.4369	-3.4369	-3.4369	-3.4369	-3.4369	-3.4369	-3.4369	-3.4369	-3.4369	-3.4369	-3.4369	-3.4369	2.07187	1.89383	2.12754	2.32755	0.28732	0.122192	0.0388286	0.275612
STHE65_v1_1767	Formate acetyltransferase GN=pfl	Other	-2.80753	-2.80753	-2.80753	-2.80753	-2.80753	-2.80753	-2.80753	-2.80753	-2.80753	-2.80753	-2.80753	-2.80753	5.59648	3.32882	0.734078	1.23415	0.152979	0.0366781	0.617566	0.724895
STHE65_v1_1617	DNA gyrase (subunit B) GN=gyrB	Other	-3.23439	-3.23439	-3.23439	-3.23439	-3.23439	-3.23439	-3.23439	-3.23439	-3.23439	-3.23439	-3.23439	-3.23439	11.7943	5.83465	1.02308	2.06808	0.032257	0.0325369	0.882346	0.430554
STHE65_v1_0766	Ferric transport regulator protein GN=fur	Other	-4.41214	-4.41214	-4.41214	-4.41214	-4.41214	-4.41214	-4.41214	-4.41214	-4.41214	-4.41214	-4.41214	-4.41214	3.64498	19.8159	0.648238	0.119238	0.0415279	0.00392206	0.0542307	0.0235394
STHE65_v1_0027	Cell shape-determining protein MreC GN=mreC	Membrane	-4.01281	-4.01281	-4.01281	-4.01281	-4.01281	-4.01281	-4.01281	-4.01281	-4.01281	-4.01281	-4.01281	-4.01281	1.75395	0.241932	0.528823	3.83384	0.0351848	0.0330547	0.42507	0.0749688
STHE65_v1_1644	ribosomal protein S16 (BS17) GN=rpsP	Ribosomal	-2.73323	-2.73323	-2.73323	-2.73323	-2.73323	-2.73323	-2.73323	-2.73323	-2.73323	-2.73323	-2.73323	-2.73323	2.25239	77.3643	0.770259	0.0224254	0.0668187	0.0195707	0.282476	0.0311963
STHE65_v1_1179	ribosomal protein L35 GN=rpmI	Ribosomal	-5.09231	-5.09231	-5.09231	-5.09231	-5.09231	-5.09231	-5.09231	-5.09231	-5.09231	-5.09231	-5.09231	-5.09231	0.543925	2.84483	0.745099	0.142461	0.512169	0.306065	0.701476	0.264127
STHE65_v1_0763	conserved protein of unknown function GN=STHE65_v1_0763	Membrane	-3.85021	-3.85021	-3.85021	-3.85021	-3.85021	-3.85021	-3.85021	-3.85021	-3.85021	-3.85021	-3.85021	-3.85021	1.01431	1.34598	0.761397	0.573777	0.981627	0.605165	0.506172	0.40264
STHE65_v1_1891	Glycoprotein endopeptidase GN=STHE65_v1_1891	Other	-4.8476	-4.8476	-4.8476	-4.8476	-4.8476	-4.8476	-4.8476	-4.8476	-4.8476	-4.8476	-4.8476	-4.8476	1.19313	12.3052	1.6057	0.155692	0.772563	0.0502277	0.27656	0.110269
STHE65_v1_1133	putative glycosyltransferase	Other	-4.55632	-4.55632	-4.55632	-4.55632	-4.55632	-4.55632	-4.55632	-4.55632	-4.55632	-4.55632	-4.55632	-4.55632	3.96014	0.411408	1.23219	11.8608	0.334188	0.0180737	0.712789	0.0671907
STHE65_v1_2101	aspartyl-tRNA synthetase GN=aspS	Other	-2.84914	-2.84914	-2.84914	-2.84914	-2.84914	-2.84914	-2.84914	-2.84914	-2.84914	-2.84914	-2.84914	-2.84914	1.25668	7.5774	0.985698	0.163473	0.686813	0.00335017	0.908336	0.119943
STHE65_v1_1304	Glucose-1-phosphate adenylyl transferase GN=yebC	Other	-2.84618	-2.84618	-2.84618	-2.84618	-2.84618	-2.84618	-2.84618	-2.84618	-2.84618	-2.84618	-2.84618	-2.84618	4.99285	8.77491	0.706341	0.401902	0.0488278	0.00941384	0.487108	0.0695942
STHE65_v1_0397	Branched-chain amino acid ABC transporter, ATP-binding protein LivF (TC 3.A.1.4.1)	Other	-4.05505	-4.05505	-4.05505	-4.05505	-4.05505	-4.05505	-4.05505	-4.05505	-4.05505	-4.05505	-4.05505	-4.05505	9.63134	0.487754	1.29826	25.6358	0.0521535	0.0826747	0.316216	0.0256013
STHE65_v1_1762	Cysteine ABC transporter, permease protein	Membrane	-4.26885	-4.26885	-4.26885	-4.26885	-4.26885	-4.26885	-4.26885	-4.26885	-4.26885	-4.26885	-4.26885	-4.26885	2.00229	0.145648	1.2496	17.1788	0.161183	0.00391971	0.0222928	0.0149749
STHE65_v1_1153	Galactosyl transferase CpsE GN=cpsE	Membrane	-4.39211	-4.39211	-4.39211	-4.39211	-4.39211	-4.39211	-4.39211	-4.39211	-4.39211	-4.39211	-4.39211	-4.39211	6.75879	0.275305	0.845984	20.7691	0.0154842	0.00555366	0.568022	0.0181043
STHE65_v1_0069	competence-damage inducible regulator GN=cinA	Other	-4.01954	-4.01954	-4.01954	-4.01954	-4.01954	-4.01954	-4.01954	-4.01954	-4.01954	-4.01954	-4.01954	-4.01954	5.63827	3.70488	4.40411	6.7024	0.237659	0.035162	0.00288468	0.273081
STHE65_v1_0256	Penicillin-binding protein 1A GN=ponA	Membrane	-3.57558	-3.57558	-3.57558	-3.57558	-3.57558	-3.57558	-3.57558	-3.57558	-3.57558	-3.57558	-3.57558	-3.57558	0.163244	0.19748	1.07914	0.892052	0.00562129	0.000167324	0.430852	0.139339
STHE65_v1_1986	acetate kinase GN=ackA	Other	-3.13654	-3.13654	-3.13654	-3.13654	-3.13654	-3.13654	-3.13654	-3.13654	-3.13654	-3.13654	-3.13654	-3.13654	0.653947	9.72354	0.959564	0.0645346	0.30311	0.00609005	0.606234	0.0373115
STHE65_v1_2141	putative permease GN=ybaF	Membrane	-5.91077	-5.91077	-5.91077	-5.91077	-5.91077	-5.91077	-5.91077	-5.91077	-5.91077	-5.91077	-5.91077	-5.91077	0.0493778	0.0407869	2.9173	3.53177	0.0160411	0.00722001	0.0762746	0.0591535
STHE65_v1_0262	ATP-dependent RNA helicase GN=snf	Other	-4.50257	-4.50257	-4.50257	-4.50257	-4.50257	-4.50257	-4.50257	-4.50257	-4.50257	-4.50257	-4.50257	-4.50257	23.9397	5.87149	0.852975	3.47782	0.00166538	0.116626	0.491452	0.14546
STHE65_v1_1718	ClpE-like protein	Other	-1.58488	-1.58488	-1.58488	-1.58488	-1.58488	-1.58488	-1.58488	-1.58488	-1.58488	-1.58488	-1.58488	-1.58488	6.20425	2.15371	0.572757	1.64995	0.0274736	0.436564	0.301525	0.608526
STHE65_v1_1231	Holin GN=STHE65_v1_1231	Phage	-5.73104	-5.73104	-5.73104	-5.73104	-5.73104	-5.73104	-5.73104	-5.73104	-5.73104	-5.73104	-5.73104	-5.73104	0.253697	0.0300677	76.8338	648.285	0.285779	0.00411979	0.0216453	0.0381334
STHE65_v1_0539	glycyl-tRNA synthetase (beta subunit) GN=glyS	Other	-2.56435	-2.56435	-2.56435	-2.56435	-2.56435	-2.56435	-2.56435	-2.56435	-2.56435	-2.56435	-2.56435	-2.56435	4.83081	11.872	0.808828	0.329118	0.0306753	0.0201017	0.277238	0.141279
STHE65_v1_1360	Glutamine amidotransferase GN=STHE65_v1_1360	Other	-4.5297	-4.5297	-4.5297	-4.5297	-4.5297	-4.5297	-4.5297	-4.5297	-4.5297	-4.5297	-4.5297	-4.5297	8.69107	9.73585	2.49568	2.22787	0.076674	0.087692	0.391131	0.409245
STHE65_v1_0287	chromosome condensation and segregation factor GN=spcB	Other	-4.66377	-4.66377	-4.66377	-4.66377	-4.66377	-4.66377	-4.66377	-4.66377	-4.66377	-4.66377	-4.66377	-4.66377	20.0527	19.9501	1.03364	1.03896	0.00111654	0.0110082	0.878403	0.873273
STHE65_v1_1269	single-strand DNA-binding protein GN=ssbA	Phage	-4.98076	-4.98076	-4.98076	-4.98076	-4.98076	-4.98076	-4.98076	-4.98076	-4.98076	-4.98076	-4.98076	-4.98076	0.832092	0.397233	5.4271	11.3683	0.583834	0.0685124	0.0696159	0.00769417
STHE65_v1_1714	conserved protein of unknown function GN=STHE65_v1_1714	Other	-4.4581	-4.4581	-4.4581	-4.4581	-4.4581	-4.4581	-4.4581	-4.4581	-4.4581	-4.4581	-4.4581	-4.4581	1.69184	0.304124	1.05403	5.86354	0.391303	0.0449085	0.869268	0.0550318
STHE65_v1_1463	putative dehydrogenase GN=ydgI	Other	-3.09707	-3.09707	-3.09707	-3.09707	-3.09707	-3.09707	-3.09707	-3.09707	-3.09707	-3.09707	-3.09707	-3.09707	4.91645	49.9718	0.777743	0.0765179	0.0375385	0.0344463	0.489498	0.196211
STHE65_v1_1635	UDP-N-acetylenolpyruvoylglucosamine reductase GN=murB	Other	-3.73203	-3.73203	-3.73203	-3.73203	-3.73203	-3.73203	-3.73203	-3.73203	-3.73203	-3.73203	-3.73203	-3.73203	8.45528	5.04628	1.96961	3.30017	0.0154703	0.0618805	0.0195181	0.179799
STHE65_v1_2006	conserved hypothetical protein GN=yloU	Other	-3.67621	-3.67621	-3.67621	-3.67621	-3.67621	-3.67621	-3.67621	-3.67621	-3.67621	-3.67621	-3.67621	-3.67621	1.46379	26.9144	1.5659	0.0851642	0.253037	0.045002	0.0241345	0.0869479
STHE65_v1_0645	ABC transporter, permease protein (cluster 3, basic aa/glutamine/opines)	Membrane	-4.38375	-4.38375	-4.38375	-4.38375	-4.38375	-4.38375	-4.38375	-4.38375	-4.38375	-4.38375	-4.38375	-4.38375	1.51684	0.211322	1.26431	9.07503	0.175544	0.0272673	0.543748	0.0230501
STHE65_v1_1277	Oxidoreductase GN=STHE65_v1_1277	Phage	-4.12583	-4.12583	-4.12583	-4.12583	-4.12583	-4.12583	-4.12583	-4.12583	-4.12583	-4.12583	-4.12583	-4.12583	1.28233	1.24609	26.2527	27.0162	0.534193	0.216713	0.00144001	0.0200536
STHE65_v1_1271	Erf family protein GN=STHE65_v1_1271	Phage	-5.31202	-5.31202	-5.31202	-5.31202	-5.31202	-5.31202	-5.31202	-5.31202	-5.31202	-5.31202	-5.31202	-5.31202	0.671924	0.850237	168.158	132.892	0.838005	0.575627	0.0198627	0.0388885
STHE65_v1_1373	glutaredoxin-like protein GN=nrdH	Other	-4.71297	-4.71297	-4.71297	-4.71297	-4.71297	-4.71297	-4.71297	-4.71297	-4.71297	-4.71297	-4.71297	-4.71297	14.0665	23.1323	2.68253	1.63122	0.00553556	0.0246146	0.0747014	0.182012
STHE65_v1_0351	Primosomal protein DnaI GN=STHE65_v1_0351	Other	-4.14401	-4.14401	-4.14401	-4.14401	-4.14401	-4.14401	-4.14401	-4.14401	-4.14401	-4.14401	-4.14401	-4.14401	11.3927	4.89736	1.91064	4.44472	0.0887187	0.0475174	0.0656607	0.262503
STHE65_v1_1935	argininosuccinate lyase GN=argH	Other	-4.7672	-4.7672	-4.7672	-4.7672	-4.7672	-4.7672	-4.7672	-4.7672	-4.7672	-4.7672	-4.7672	-4.7672	5.38926	5.69184	0.791383	0.749312	0.167044	0.0170959	0.391627	0.769775
STHE65_v1_0070	multifunctional SOS repair factor GN=recA	Other	-3.31157	-3.31157	-3.31157	-3.31157	-3.31157	-3.31157	-3.31157	-3.31157	-3.31157	-3.31157	-3.31157	-3.31157	62.4317	2.33182	7.07485	189.421	0.0639671	0.00629329	0.00205495	0.0468981
STHE65_v1_1051	phosphate ABC transporter (ATP-binding protein) GN=pstBA	Other	-3.24265	-3.24265	-3.24265	-3.24265	-3.24265	-3.24265	-3.24265	-3.24265	-3.24265	-3.24265	-3.24265	-3.24265	2.85271	0.779712	1.16144	4.24932	0.0374392	0.111696	0.413684	0.00871653
STHE65_v1_1813	Cell division protein FtsL GN=ftsL	Membrane	-4.70481	-4.70481	-4.70481	-4.70481	-4.70481	-4.70481	-4.70481	-4.70481	-4.70481	-4.70481	-4.70481	-4.70481	2.60189	0.160014	0.468611	7.61978	0.0648165	0.02716	0.173724	0.0153695
STHE65_v1_1801	Efflux ABC transporter, permease/ATP-binding protein MdlA	Membrane	-4.27457	-4.27457	-4.27457	-4.27457	-4.27457	-4.27457	-4.27457	-4.27457	-4.27457	-4.27457	-4.27457	-4.27457	2.84732	0.307224	1.50459	13.9443	0.143615	0.0285209	0.0126657	0.0165676
STHE65_v1_1489	Glycosyl transferase GN=STHE65_v1_1489	Other	-4.90316	-4.90316	-4.90316	-4.90316	-4.90316	-4.90316	-4.90316	-4.90316	-4.90316	-4.90316	-4.90316	-4.90316	11.3989	9.29218	1.68729	2.06984	0.00237939	0.0767377	0.226197	0.262088
STHE65_v1_1531	Helicase PriA essential for oriC/DnaA-independent DNA replication	Other	-5.17505	-5.17505	-5.17505	-5.17505	-5.17505	-5.17505	-5.17505	-5.17505	-5.17505	-5.17505	-5.17505	-5.17505	3.23957	1.62928	4.75905	9.4626	0.255454	0.29724	0.0502571	0.0229927
STHE65_v1_1829	ATP-dependent helicase/nuclease AddAB, subunit B	Other	-4.34414	-4.34414	-4.34414	-4.34414	-4.34414	-4.34414	-4.34414	-4.34414	-4.34414	-4.34414	-4.34414	-4.34414	21.9707	1.65858	1.56274	20.7012	0.00927832	0.171796	0.22717	0.0116196
STHE65_v1_0396	Branched-chain amino acid ABC transporter, ATP-binding protein LivG (TC 3.A.1.4.1)	Other	-4.04579	-4.04579	-4.04579	-4.04579	-4.04579	-4.04579	-4.04579	-4.04579	-4.04579	-4.04579	-4.04579	-4.04579	2.45487	0.232792	0.983593	10.3723	0.183443	0.00889639	0.870028	0.0438719
STHE65_v1_0454	dihydrodipicolinate reductase GN=dapB	Other	-3.50169	-3.50169	-3.50169	-3.50169	-3.50169	-3.50169	-3.50169	-3.50169	-3.50169	-3.50169	-3.50169	-3.50169	5.95708	5.83024	0.899092	0.918651	0.0761396	0.0728282	0.747756	0.920182
STHE65_v1_1700	conserved protein of unknown function GN=STHE65_v1_1700	Other	-3.48187	-3.48187	-3.48187	-3.48187	-3.48187	-3.48187	-3.48187	-3.48187	-3.48187	-3.48187	-3.48187	-3.48187	3.24059	63.6267	1.03109	0.0525147	0.0752164	0.015212	0.87008	0.0830207
STHE65_v1_1711	ABC transporter membrane-spanning protein GN=STHE65_v1_1711	Membrane	-6.12407	-6.12407	-6.12407	-6.12407	-6.12407	-6.12407	-6.12407	-6.12407	-6.12407	-6.12407	-6.12407	-6.12407	0.69219	0.793408	1.19089	1.03896	0.0633129	0.307453	0.205848	0.873273
STHE65_v1_1560	putative cysteine desulfurase IscS 1 GN=iscS	Other	-4.08955	-4.08955	-4.08955	-4.08955	-4.08955	-4.08955	-4.08955	-4.08955	-4.08955	-4.08955	-4.08955	-4.08955	6.10195	44.9179	1.12417	0.152715	0.20051	0.100695	0.854487	0.343046
STHE65_v1_1314	conserved protein of unknown function GN=STHE65_v1_1314	Membrane	-4.35741	-4.35741	-4.35741	-4.35741	-4.35741	-4.35741	-4.35741	-4.35741	-4.35741	-4.35741	-4.35741	-4.35741	0.317976	0.141707	1.07748	2.41776	0.0287298	0.00182975	0.704865	0.0479881
STHE65_v1_0448	ribosomal protein L27 (BL24) GN=rpmA	Ribosomal	-2.62398	-2.62398	-2.62398	-2.62398	-2.62398	-2.62398	-2.62398	-2.62398	-2.62398	-2.62398	-2.62398	-2.62398	2.83139	25.7423	0.57989	0.063782	0.123412	0.00295384	0.0918574	0.0378201
STHE65_v1_1102	Dihydroorotase GN=pyrC	Other	-4.22938	-4.22938	-4.22938	-4.22938	-4.22938	-4.22938	-4.22938	-4.22938	-4.22938	-4.22938	-4.22938	-4.22938	0.813691	34.4047	0.796967	0.0188487	0.764364	0.000362939	0.034288	0.0245978
STHE65_v1_0525	putative methyltransferase GN=yabC	Other	-4.38593	-4.38593	-4.38593	-4.38593	-4.38593	-4.38593	-4.38593	-4.38593	-4.38593	-4.38593	-4.38593	-4.38593	18.5894	21.3464	2.11558	1.84234	0.0412106	0.0394378	0.0477237	0.632077
STHE65_v1_1800	Efflux ABC transporter, permease/ATP-binding protein MdlB	Membrane	-4.53613	-4.53613	-4.53613	-4.53613	-4.53613	-4.53613	-4.53613	-4.53613	-4.53613	-4.53613	-4.53613	-4.53613	11.7179	0.168938	2.84355	197.235	0.0101559	0.00669515	0.000115566	0.00320692
STHE65_v1_1338	conserved membrane protein of unknown function GN=STHE65_v1_1338	Membrane	-5.81605	-5.81605	-5.81605	-5.81605	-5.81605	-5.81605	-5.81605	-5.81605	-5.81605	-5.81605	-5.81605	-5.81605	0.429537	0.039419	0.669815	7.29876	0.0204323	0.00147243	0.0279442	0.0209638
STHE65_v1_2132	conserved protein of unknown function GN=STHE65_v1_2132	Other	-3.63531	-3.63531	-3.63531	-3.63531	-3.63531	-3.63531	-3.63531	-3.63531	-3.63531	-3.63531	-3.63531	-3.63531	6.32636	36.4291	1.50065	0.260606	0.0125299	0.0309754	0.341473	0.333476
STHE65_v1_1528	phosphorylated protein phosphatase GN=prpC	Other	-3.65773	-3.65773	-3.65773	-3.65773	-3.65773	-3.65773	-3.65773	-3.65773	-3.65773	-3.65773	-3.65773	-3.65773	11.2721	59.0021	0.79751	0.152361	0.0449078	0.0114786	0.576883	0.22733
STHE65_v1_0601	5'-methylthioadenosine nucleosidase (EC 3.2.2.16) @ S-adenosylhomocysteine nucleosidase (EC 3.2.2.9)	Other	-3.65036	-3.65036	-3.65036	-3.65036	-3.65036	-3.65036	-3.65036	-3.65036	-3.65036	-3.65036	-3.65036	-3.65036	3.38514	24.4997	0.748278	0.10339	0.0847161	0.00108361	0.36675	0.0218678
STHE65_v1_1828	ATP-dependent helicase/nuclease subunit A GN=addA	Other	-3.65779	-3.65779	-3.65779	-3.65779	-3.65779	-3.65779	-3.65779	-3.65779	-3.65779	-3.65779	-3.65779	-3.65779	7.5723	2.24085	0.960728	3.2465	0.114081	0.0589615	0.677144	0.340625
STHE65_v1_1534	Signal recognition particle receptor FtsY GN=ftsY	Other	-3.50317	-3.50317	-3.50317	-3.50317	-3.50317	-3.50317	-3.50317	-3.50317	-3.50317	-3.50317	-3.50317	-3.50317	5.47655	28.7596	0.970956	0.184894	0.0287787	0.0125094	0.854997	0.137817
STHE65_v1_2090	ribosomal protein L28 GN=rpmB	Ribosomal	-2.79678	-2.79678	-2.79678	-2.79678	-2.79678	-2.79678	-2.79678	-2.79678	-2.79678	-2.79678	-2.79678	-2.79678	3.4768	17.0442	0.555177	0.113249	0.0885335	0.00285017	0.0854813	0.0919039
STHE65_v1_1498	Aldose 1-epimerase GN=galM	Glycolysis	-4.07126	-4.07126	-4.07126	-4.07126	-4.07126	-4.07126	-4.07126	-4.07126	-4.07126	-4.07126	-4.07126	-4.07126	2.68016	1.54546	0.320793	0.556324	0.0590935	0.176259	0.0372568	0.180659
STHE65_v1_0585	putative Phosphorylase, Pnp/Udp family GN=STHE65_v1_0585	Other	-4.31251	-4.31251	-4.31251	-4.31251	-4.31251	-4.31251	-4.31251	-4.31251	-4.31251	-4.31251	-4.31251	-4.31251	11.0743	2.89701	1.94552	7.43711	0.0588484	0.0104396	0.394419	0.0214315
STHE65_v1_0662	GTP-binding protein GN=era	Other	-3.57875	-3.57875	-3.57875	-3.57875	-3.57875	-3.57875	-3.57875	-3.57875	-3.57875	-3.57875	-3.57875	-3.57875	1.72296	8.573	1.20585	0.242346	0.331397	0.0534445	0.624412	0.143939
STHE65_v1_0646	glutamine ABC transporter (ATP-binding protein) GN=glnQ	Other	-3.90205	-3.90205	-3.90205	-3.90205	-3.90205	-3.90205	-3.90205	-3.90205	-3.90205	-3.90205	-3.90205	-3.90205	4.5229	1.71399	1.77008	4.67091	0.15199	0.274676	0.0896288	0.227676
STHE65_v1_0315	Fused nickel transport protein NikMN GN=nikMN	Membrane	-5.47373	-5.47373	-5.47373	-5.47373	-5.47373	-5.47373	-5.47373	-5.47373	-5.47373	-5.47373	-5.47373	-5.47373	1.92345	0.028559	1.58935	107.043	0.420921	0.00129307	0.527576	0.00583769
STHE65_v1_1358	conserved hypothetical protein GN=ybbP	Membrane	-4.99842	-4.99842	-4.99842	-4.99842	-4.99842	-4.99842	-4.99842	-4.99842	-4.99842	-4.99842	-4.99842	-4.99842	8.05871	0.334925	0.59785	14.385	0.00130427	0.239874	0.31702	0.0140951
STHE65_v1_0874	putative ATPase/kinase GN=yvcJ	Other	-3.57871	-3.57871	-3.57871	-3.57871	-3.57871	-3.57871	-3.57871	-3.57871	-3.57871	-3.57871	-3.57871	-3.57871	3.47209	7.61773	1.24088	0.565582	0.147704	0.119421	0.609093	0.564501
STHE65_v1_1563	Protein NtpR GN=ntpR	Other	-4.76562	-4.76562	-4.76562	-4.76562	-4.76562	-4.76562	-4.76562	-4.76562	-4.76562	-4.76562	-4.76562	-4.76562	5.84619	4.60687	6.0278	7.64937	0.0652731	0.027257	0.01435	0.0383414
STHE65_v1_0229	chaperonin small subunit GN=groES	Other	-1.85667	-1.85667	-1.85667	-1.85667	-1.85667	-1.85667	-1.85667	-1.85667	-1.85667	-1.85667	-1.85667	-1.85667	1.07227	4.59147	0.418251	0.0976758	0.769781	0.00170558	0.0751534	0.0161217
STHE65_v1_0735	Phosphoglycerate mutase GN=gpmC	Glycolysis	-3.93405	-3.93405	-3.93405	-3.93405	-3.93405	-3.93405	-3.93405	-3.93405	-3.93405	-3.93405	-3.93405	-3.93405	49.2056	5.96186	1.11454	9.19871	0.0137014	0.0325789	0.790436	0.00750616
STHE65_v1_1200	putative enzyme GN=STHE65_v1_1200	Other	-3.15061	-3.15061	-3.15061	-3.15061	-3.15061	-3.15061	-3.15061	-3.15061	-3.15061	-3.15061	-3.15061	-3.15061	1.03219	8.00015	0.774536	0.099932	0.921724	0.00629839	0.125835	0.0498176
STHE65_v1_1554	phosphotransacetylase GN=pta	Other	-3.28411	-3.28411	-3.28411	-3.28411	-3.28411	-3.28411	-3.28411	-3.28411	-3.28411	-3.28411	-3.28411	-3.28411	2.6938	103.991	0.621772	0.0161065	0.110723	0.0465376	0.383079	0.0619026
STHE65_v1_0814	conserved protein of unknown function GN=STHE65_v1_0814	Phage	-6.12407	-6.12407	-6.12407	-6.12407	-6.12407	-6.12407	-6.12407	-6.12407	-6.12407	-6.12407	-6.12407	-6.12407	0.308598	18.0059	1015.32	17.4012	0.0680821	0.00206244	0.000181873	0.0344004
STHE65_v1_0681	3-dehydroquinate dehydratase GN=aroD	Other	-4.278	-4.278	-4.278	-4.278	-4.278	-4.278	-4.278	-4.278	-4.278	-4.278	-4.278	-4.278	23.5511	25.9176	0.841147	0.764342	0.00838888	0.0114025	0.704619	0.384345
STHE65_v1_1932	conserved protein of unknown function GN=STHE65_v1_1932	Other	-3.64401	-3.64401	-3.64401	-3.64401	-3.64401	-3.64401	-3.64401	-3.64401	-3.64401	-3.64401	-3.64401	-3.64401	11.7096	3.68495	0.767713	2.43954	0.142016	0.0248076	0.253379	0.495673
STHE65_v1_1919	dimethyladenosine 16S ribosomal RNA transferase GN=ksgA	Other	-3.54607	-3.54607	-3.54607	-3.54607	-3.54607	-3.54607	-3.54607	-3.54607	-3.54607	-3.54607	-3.54607	-3.54607	2.77379	9.48821	1.20696	0.352843	0.144765	0.0844848	0.173832	0.412912
STHE65_v1_0007	Ribosome-associated heat shock protein implicated in the recycling of the 50S subunit (S4 paralog)	Other	-3.61743	-3.61743	-3.61743	-3.61743	-3.61743	-3.61743	-3.61743	-3.61743	-3.61743	-3.61743	-3.61743	-3.61743	1.52422	24.2716	0.995268	0.0625012	0.172597	0.043934	0.985305	0.131714
STHE65_v1_0791	thymidine kinase/deoxyuridine kinase GN=tdk	Other	-4.57861	-4.57861	-4.57861	-4.57861	-4.57861	-4.57861	-4.57861	-4.57861	-4.57861	-4.57861	-4.57861	-4.57861	6.00976	2.43863	1.008	2.48412	0.0161532	0.226042	0.979848	0.191075
STHE65_v1_1629	Lactoylglutathione lyase GN=gloA	Other	-3.1977	-3.1977	-3.1977	-3.1977	-3.1977	-3.1977	-3.1977	-3.1977	-3.1977	-3.1977	-3.1977	-3.1977	0.872811	7.51755	0.873835	0.101455	0.780417	0.0549344	0.561115	0.0935916
STHE65_v1_1285	Chorismate mutase-like protein GN=STHE65_v1_1285	Other	-3.75183	-3.75183	-3.75183	-3.75183	-3.75183	-3.75183	-3.75183	-3.75183	-3.75183	-3.75183	-3.75183	-3.75183	5.48983	39.7357	1.81588	0.25088	0.0407989	0.0148039	0.397558	0.391812
STHE65_v1_1561	conserved protein of unknown function GN=STHE65_v1_1561	Other	-4.08536	-4.08536	-4.08536	-4.08536	-4.08536	-4.08536	-4.08536	-4.08536	-4.08536	-4.08536	-4.08536	-4.08536	1.40595	35.1269	1.54309	0.0617621	0.578598	0.0316933	0.0387561	0.0535413
STHE65_v1_1963	N-acetyl-diaminopimelate deacetylase GN=dapL	Other	-3.75825	-3.75825	-3.75825	-3.75825	-3.75825	-3.75825	-3.75825	-3.75825	-3.75825	-3.75825	-3.75825	-3.75825	2.87731	8.28109	0.605282	0.210309	0.0999731	0.00786551	0.2048	0.196632
STHE65_v1_1033	ATP-dependent DNA helicase GN=pcrA	Other	-3.42403	-3.42403	-3.42403	-3.42403	-3.42403	-3.42403	-3.42403	-3.42403	-3.42403	-3.42403	-3.42403	-3.42403	27.3474	1.95191	1.43357	20.0852	0.00706436	0.0567452	0.0557058	0.0280093
STHE65_v1_0777	Cell division protein SepF GN=sepF	Other	-3.47626	-3.47626	-3.47626	-3.47626	-3.47626	-3.47626	-3.47626	-3.47626	-3.47626	-3.47626	-3.47626	-3.47626	5.12303	3.30026	0.771074	1.19695	0.06561	0.0134359	0.121921	0.812177
STHE65_v1_2025	conserved protein of unknown function GN=STHE65_v1_2025	Other	-3.75238	-3.75238	-3.75238	-3.75238	-3.75238	-3.75238	-3.75238	-3.75238	-3.75238	-3.75238	-3.75238	-3.75238	1.64044	5.85682	1.66274	0.46572	0.210802	0.00149062	0.194671	0.23732
STHE65_v1_0043	IMP cyclohydrolase (EC 3.5.4.10) / Phosphoribosylaminoimidazolecarboxamide formyltransferase (EC 2.1.2.3)	Other	-2.85508	-2.85508	-2.85508	-2.85508	-2.85508	-2.85508	-2.85508	-2.85508	-2.85508	-2.85508	-2.85508	-2.85508	14.1533	68.2371	0.201633	0.0418214	0.0209025	0.0564399	0.133875	0.12025
STHE65_v1_0540	conserved hypothetical protein GN=ynzC	Other	-3.46452	-3.46452	-3.46452	-3.46452	-3.46452	-3.46452	-3.46452	-3.46452	-3.46452	-3.46452	-3.46452	-3.46452	1.56802	36.4624	0.275639	0.0118535	0.414381	0.0215644	0.0874347	0.00949761
STHE65_v1_0089	elongation factor Ts GN=tsf	Other	-2.29396	-2.29396	-2.29396	-2.29396	-2.29396	-2.29396	-2.29396	-2.29396	-2.29396	-2.29396	-2.29396	-2.29396	2.03092	10.8454	1.09126	0.20435	0.143361	0.000825876	0.215224	0.0308086
STHE65_v1_0822	Transcriptional regulator, Cro/CI family GN=STHE65_v1_0822	Phage	-6.12407	-6.12407	-6.12407	-6.12407	-6.12407	-6.12407	-6.12407	-6.12407	-6.12407	-6.12407	-6.12407	-6.12407	0.792974	1.06165	59.4908	44.4354	0.403271	0.89149	0.00218012	0.0165403
STHE65_v1_0311	Urease accessory protein UreE GN=ureE	Other	-4.91231	-4.91231	-4.91231	-4.91231	-4.91231	-4.91231	-4.91231	-4.91231	-4.91231	-4.91231	-4.91231	-4.91231	10.9996	19.1301	1.89105	1.08734	0.0541447	0.00127884	0.190847	0.847836
STHE65_v1_1047	putative rRNA methyltransferase GN=STHE65_v1_1047	Other	-4.1952	-4.1952	-4.1952	-4.1952	-4.1952	-4.1952	-4.1952	-4.1952	-4.1952	-4.1952	-4.1952	-4.1952	19.8112	51.4742	1.12485	0.432926	0.0739512	0.00432498	0.319748	0.414516
STHE65_v1_0710	putative RNA helicase GN=ydcI	Other	-3.7575	-3.7575	-3.7575	-3.7575	-3.7575	-3.7575	-3.7575	-3.7575	-3.7575	-3.7575	-3.7575	-3.7575	21.5773	11.1769	1.09761	2.11897	0.0398334	0.00810969	0.669623	0.424925
STHE65_v1_0960	conserved protein of unknown function GN=STHE65_v1_0960	Other	-4.25325	-4.25325	-4.25325	-4.25325	-4.25325	-4.25325	-4.25325	-4.25325	-4.25325	-4.25325	-4.25325	-4.25325	16.4829	16.2704	1.0268	1.04021	0.070281	0.0284795	0.672027	0.977876
STHE65_v1_1957	Glycerol-3-phosphate dehydrogenase [NAD(P)+] (EC 1.1.1.94)	Other	-2.86843	-2.86843	-2.86843	-2.86843	-2.86843	-2.86843	-2.86843	-2.86843	-2.86843	-2.86843	-2.86843	-2.86843	1.16218	1.84372	0.696679	0.439147	0.804804	0.0495877	0.0575876	0.144087
STHE65_v1_0441	cysteine desulfurase GN=iscSB	Other	-3.97033	-3.97033	-3.97033	-3.97033	-3.97033	-3.97033	-3.97033	-3.97033	-3.97033	-3.97033	-3.97033	-3.97033	1.63514	19.3763	1.1761	0.099249	0.302222	0.0116883	0.0275	0.0764917
STHE65_v1_0139	Phosphomethylpyrimidine kinase GN=thiD	Other	-2.43666	-2.43666	-2.43666	-2.43666	-2.43666	-2.43666	-2.43666	-2.43666	-2.43666	-2.43666	-2.43666	-2.43666	7.54326	11.2706	0.647435	0.433318	0.0247448	0.018401	0.0225999	0.249798
STHE65_v1_1571	Beta-1,3-glucosyltransferase	Other	-4.56062	-4.56062	-4.56062	-4.56062	-4.56062	-4.56062	-4.56062	-4.56062	-4.56062	-4.56062	-4.56062	-4.56062	20.5683	1.34217	3.81359	58.4422	0.00135748	0.277305	0.000798815	0.00534547
STHE65_v1_1340	putative Acyl-ACP thioesterase GN=STHE65_v1_1340	Other	-5.63115	-5.63115	-5.63115	-5.63115	-5.63115	-5.63115	-5.63115	-5.63115	-5.63115	-5.63115	-5.63115	-5.63115	0.862512	9.72957	9.22892	0.818129	0.731908	0.0013275	0.0143934	0.690761
STHE65_v1_0815	DNA primase, phage associated GN=STHE65_v1_0815	Phage	-5.863	-5.863	-5.863	-5.863	-5.863	-5.863	-5.863	-5.863	-5.863	-5.863	-5.863	-5.863	0.0691391	1.06375	720.021	46.798	0.0289295	0.444226	0.0124671	0.00391878
STHE65_v1_0382	UDP-N-acetylmuramoy-dipeptide--L-lysine ligase (EC 6.3.2.7)	Other	-3.84708	-3.84708	-3.84708	-3.84708	-3.84708	-3.84708	-3.84708	-3.84708	-3.84708	-3.84708	-3.84708	-3.84708	5.53898	1.95697	0.675194	1.91106	0.0558121	0.387599	0.22012	0.361911
STHE65_v1_1168	Ribose-5-phosphate isomerase A GN=rpiA	Other	-2.89274	-2.89274	-2.89274	-2.89274	-2.89274	-2.89274	-2.89274	-2.89274	-2.89274	-2.89274	-2.89274	-2.89274	9.05775	12.6661	0.843612	0.60328	0.0426501	0.0123416	0.0801477	0.564556
STHE65_v1_0683	3-dehydroquinate synthase GN=aroB	Other	-3.20456	-3.20456	-3.20456	-3.20456	-3.20456	-3.20456	-3.20456	-3.20456	-3.20456	-3.20456	-3.20456	-3.20456	2.67139	9.98263	1.40957	0.377208	0.200536	0.0112942	0.03346	0.299405
STHE65_v1_0653	Methenyltetrahydrofolate cyclohydrolase (EC 3.5.4.9) / Methylenetetrahydrofolate dehydrogenase (NADP+) (EC 1.5.1.5)	Other	-4.37856	-4.37856	-4.37856	-4.37856	-4.37856	-4.37856	-4.37856	-4.37856	-4.37856	-4.37856	-4.37856	-4.37856	15.7011	12.7917	2.50633	3.07639	0.0157666	0.0404697	0.000429344	0.313249
STHE65_v1_0067	Holliday junction ATP-dependent DNA helicase RuvA (EC 3.6.4.12)	Other	-4.6099	-4.6099	-4.6099	-4.6099	-4.6099	-4.6099	-4.6099	-4.6099	-4.6099	-4.6099	-4.6099	-4.6099	2.3954	0.311583	2.82352	21.7068	0.0359471	0.0136543	0.00353127	0.00419301
STHE65_v1_1038	Type I restriction-modification system, specificity subunit S	Other	-3.92644	-3.92644	-3.92644	-3.92644	-3.92644	-3.92644	-3.92644	-3.92644	-3.92644	-3.92644	-3.92644	-3.92644	1.85849	1.18354	1.0392	1.63183	0.0882348	0.322216	0.690441	0.0994201
STHE65_v1_0621	GTP-binding protein EngB	Other	-3.35585	-3.35585	-3.35585	-3.35585	-3.35585	-3.35585	-3.35585	-3.35585	-3.35585	-3.35585	-3.35585	-3.35585	3.57649	6.49942	1.39424	0.767223	0.0781729	0.0888452	0.191039	0.735268
STHE65_v1_1582	DNA primase GN=dnaG	Other	-4.28227	-4.28227	-4.28227	-4.28227	-4.28227	-4.28227	-4.28227	-4.28227	-4.28227	-4.28227	-4.28227	-4.28227	26.9169	17.7719	2.03115	3.07633	0.0253624	0.00449301	0.0109727	0.191425
STHE65_v1_0810	Ca2+, Mn2+-P-type ATPase GN=pacL	Membrane	-3.3426	-3.3426	-3.3426	-3.3426	-3.3426	-3.3426	-3.3426	-3.3426	-3.3426	-3.3426	-3.3426	-3.3426	6.67048	0.351221	1.08161	20.5421	0.010952	0.0243153	0.683855	0.00721078
STHE65_v1_2057	ribosomal protein L24 (BL23) GN=rplX	Ribosomal	-2.81346	-2.81346	-2.81346	-2.81346	-2.81346	-2.81346	-2.81346	-2.81346	-2.81346	-2.81346	-2.81346	-2.81346	2.35752	28.4812	1.01827	0.084287	0.0891314	0.00292722	0.806432	0.0162316
STHE65_v1_0618	Dihydrofolate reductase GN=dhfR	Other	-4.47125	-4.47125	-4.47125	-4.47125	-4.47125	-4.47125	-4.47125	-4.47125	-4.47125	-4.47125	-4.47125	-4.47125	2.01725	9.01934	1.36365	0.304991	0.190892	0.00377852	0.16303	0.101221
STHE65_v1_1208	ABC transporter, permease protein PebE (cluster 3, basic aa/glutamine/opines)	Membrane	-3.87444	-3.87444	-3.87444	-3.87444	-3.87444	-3.87444	-3.87444	-3.87444	-3.87444	-3.87444	-3.87444	-3.87444	2.01462	0.3076	1.07828	7.06217	0.00875041	0.00519209	0.57195	0.00136244
STHE65_v1_2048	preprotein translocase subunit GN=secY	Membrane	-4.4566	-4.4566	-4.4566	-4.4566	-4.4566	-4.4566	-4.4566	-4.4566	-4.4566	-4.4566	-4.4566	-4.4566	2.67813	0.191217	1.0529	14.7466	0.143307	0.0108931	0.84278	0.022227
STHE65_v1_0370	Biofilm regulatory protein A GN=brpA	Membrane	-4.40249	-4.40249	-4.40249	-4.40249	-4.40249	-4.40249	-4.40249	-4.40249	-4.40249	-4.40249	-4.40249	-4.40249	0.454953	0.251357	1.03251	1.86883	0.212414	0.0134171	0.934481	0.0015555
STHE65_v1_0509	valyl-tRNA synthetase GN=valS	Other	-2.72679	-2.72679	-2.72679	-2.72679	-2.72679	-2.72679	-2.72679	-2.72679	-2.72679	-2.72679	-2.72679	-2.72679	1.46528	4.5866	0.907326	0.289863	0.404726	0.00943872	0.621452	0.130403
STHE65_v1_1472	conserved protein of unknown function GN=STHE65_v1_1472	Other	-3.21053	-3.21053	-3.21053	-3.21053	-3.21053	-3.21053	-3.21053	-3.21053	-3.21053	-3.21053	-3.21053	-3.21053	0.545696	6.79266	0.953574	0.0766064	0.154299	0.00451034	0.893274	0.053899
STHE65_v1_0736	Cys-tRNA(Pro)/Cys-tRNA(Cys) deacylase GN=STHE65_v1_0736	Other	-3.87066	-3.87066	-3.87066	-3.87066	-3.87066	-3.87066	-3.87066	-3.87066	-3.87066	-3.87066	-3.87066	-3.87066	6.75986	62.5134	1.01075	0.109298	0.0528931	0.0127821	0.969883	0.0878093
STHE65_v1_0761	DNA polymerase III delta subunit GN=STHE65_v1_0761	Other	-5.03966	-5.03966	-5.03966	-5.03966	-5.03966	-5.03966	-5.03966	-5.03966	-5.03966	-5.03966	-5.03966	-5.03966	8.95778	10.151	1.17736	1.03896	0.00330221	0.00964351	0.56615	0.873273
STHE65_v1_0598	UDP-N-acetylglucosamine pyrophosphorylase GN=gcaD	Other	-3.27756	-3.27756	-3.27756	-3.27756	-3.27756	-3.27756	-3.27756	-3.27756	-3.27756	-3.27756	-3.27756	-3.27756	3.90451	17.3471	1.0534	0.237101	0.150189	0.0112056	0.790881	0.167634
STHE65_v1_1235	conserved protein of unknown function GN=STHE65_v1_1235	Phage	-5.03853	-5.03853	-5.03853	-5.03853	-5.03853	-5.03853	-5.03853	-5.03853	-5.03853	-5.03853	-5.03853	-5.03853	1.13941	48.8927	1074.11	25.0314	0.90078	0.00104062	0.0190663	0.0174649
STHE65_v1_0325	Lipoprotein GN=STHE65_v1_0325	Membrane	-3.94846	-3.94846	-3.94846	-3.94846	-3.94846	-3.94846	-3.94846	-3.94846	-3.94846	-3.94846	-3.94846	-3.94846	0.435043	0.468219	2.10353	1.95448	0.14956	0.0626557	0.000294819	0.0945454
STHE65_v1_1094	Dihydrolipoamide acetyltransferase component of pyruvate dehydrogenase complex (EC 2.3.1.12)	Other	-3.43968	-3.43968	-3.43968	-3.43968	-3.43968	-3.43968	-3.43968	-3.43968	-3.43968	-3.43968	-3.43968	-3.43968	12.8187	2.6913	0.710313	3.38324	0.030325	0.0289785	0.143875	0.0816231
STHE65_v1_1223	conserved exported protein of unknown function GN=STHE65_v1_1223	Membrane	-2.93276	-2.93276	-2.93276	-2.93276	-2.93276	-2.93276	-2.93276	-2.93276	-2.93276	-2.93276	-2.93276	-2.93276	1.81772	0.700451	0.376932	0.978166	0.11934	0.158803	0.0710029	0.965153
STHE65_v1_0816	Replication protein, phage-plasmid associated GN=STHE65_v1_0816	Phage	-6.12407	-6.12407	-6.12407	-6.12407	-6.12407	-6.12407	-6.12407	-6.12407	-6.12407	-6.12407	-6.12407	-6.12407	0.706233	1.86923	173.133	65.4132	0.464298	0.0231431	0.00227167	0.00453851
STHE65_v1_2058	ribosomal protein L14 GN=rplNA	Ribosomal	-2.3376	-2.3376	-2.3376	-2.3376	-2.3376	-2.3376	-2.3376	-2.3376	-2.3376	-2.3376	-2.3376	-2.3376	3.37974	21.1418	0.813338	0.130021	0.101446	0.0153361	0.30822	0.0941899
STHE65_v1_1361	conserved membrane protein of unknown function GN=STHE65_v1_1361	Membrane	-5.83885	-5.83885	-5.83885	-5.83885	-5.83885	-5.83885	-5.83885	-5.83885	-5.83885	-5.83885	-5.83885	-5.83885	0.863821	0.264114	1.64838	5.39128	0.706722	0.194709	0.470845	0.0818603
STHE65_v1_1651	diacylglycerol kinase GN=dagK	Other	-3.80044	-3.80044	-3.80044	-3.80044	-3.80044	-3.80044	-3.80044	-3.80044	-3.80044	-3.80044	-3.80044	-3.80044	2.62714	22.6442	0.680469	0.0789467	0.124965	0.00223755	0.183099	0.0462005
STHE65_v1_0573	ABC transporter ATP binding/permease protein GN=STHE65_v1_0573	Membrane	-4.78494	-4.78494	-4.78494	-4.78494	-4.78494	-4.78494	-4.78494	-4.78494	-4.78494	-4.78494	-4.78494	-4.78494	11.9731	0.83717	1.16126	16.6082	0.0230643	0.707813	0.594177	0.0704018
STHE65_v1_1118	CpsX GN=STHE65_v1_1118	Membrane	-4.94281	-4.94281	-4.94281	-4.94281	-4.94281	-4.94281	-4.94281	-4.94281	-4.94281	-4.94281	-4.94281	-4.94281	2.16718	0.0802073	0.493364	13.3306	0.430881	0.0282707	0.377944	0.0639861
STHE65_v1_1668	conserved hypothetical protein; PBSX phage GN=yjqA	Other	-4.91209	-4.91209	-4.91209	-4.91209	-4.91209	-4.91209	-4.91209	-4.91209	-4.91209	-4.91209	-4.91209	-4.91209	1.58431	5.51817	0.787889	0.226209	0.447323	0.0640364	0.286834	0.0702827
STHE65_v1_0372	Transcription termination protein NusA	Other	-3.13845	-3.13845	-3.13845	-3.13845	-3.13845	-3.13845	-3.13845	-3.13845	-3.13845	-3.13845	-3.13845	-3.13845	6.1658	8.45089	1.08932	0.794769	0.0777444	0.02871	0.523394	0.801195
STHE65_v1_1843	Phospho-2-dehydro-3-deoxyheptonate aldolase GN=aroG	Other	-3.01717	-3.01717	-3.01717	-3.01717	-3.01717	-3.01717	-3.01717	-3.01717	-3.01717	-3.01717	-3.01717	-3.01717	5.07155	3.54951	0.63448	0.906547	0.0590264	0.0137961	0.254798	0.878127
STHE65_v1_1322	exodeoxyribonuclease VII (large subunit) GN=xseA	Other	-3.98216	-3.98216	-3.98216	-3.98216	-3.98216	-3.98216	-3.98216	-3.98216	-3.98216	-3.98216	-3.98216	-3.98216	12.6282	2.20097	1.66449	9.55012	0.0473147	0.275413	0.24681	0.0939034
STHE65_v1_0225	putative zinc metalloprotease spyM18_2031 GN=STHE65_v1_0225	Membrane	-3.91965	-3.91965	-3.91965	-3.91965	-3.91965	-3.91965	-3.91965	-3.91965	-3.91965	-3.91965	-3.91965	-3.91965	3.37853	0.138064	0.691655	16.9254	0.0360023	0.000535002	0.0110015	0.0116887
STHE65_v1_0013	Cell division-associated, ATP-dependent zinc metalloprotease FtsH	Membrane	-2.73518	-2.73518	-2.73518	-2.73518	-2.73518	-2.73518	-2.73518	-2.73518	-2.73518	-2.73518	-2.73518	-2.73518	4.88636	0.247637	1.20898	23.8554	0.039116	0.0090407	0.376459	0.0116577
STHE65_v1_1558	Adenylate cyclase GN=STHE65_v1_1558	Other	-3.82559	-3.82559	-3.82559	-3.82559	-3.82559	-3.82559	-3.82559	-3.82559	-3.82559	-3.82559	-3.82559	-3.82559	9.99978	28.7968	0.897086	0.311516	0.0190274	0.0374628	0.651545	0.394148
STHE65_v1_0389	uracil phosphoribosyltransferase GN=upp	Other	-2.90135	-2.90135	-2.90135	-2.90135	-2.90135	-2.90135	-2.90135	-2.90135	-2.90135	-2.90135	-2.90135	-2.90135	2.35225	4.72868	1.05224	0.523429	0.238234	0.0265394	0.826025	0.359948
STHE65_v1_1311	Dihydroorotate dehydrogenase (fumarate) (EC 1.3.98.1)	Other	-3.5514	-3.5514	-3.5514	-3.5514	-3.5514	-3.5514	-3.5514	-3.5514	-3.5514	-3.5514	-3.5514	-3.5514	2.32036	4.49205	1.1285	0.582923	0.298344	0.112296	0.693576	0.611572
STHE65_v1_1853	conserved protein of unknown function GN=STHE65_v1_1853	Other	-3.12989	-3.12989	-3.12989	-3.12989	-3.12989	-3.12989	-3.12989	-3.12989	-3.12989	-3.12989	-3.12989	-3.12989	1.41577	4.28524	1.45511	0.480742	0.0745212	0.0215994	0.0679463	0.209444
STHE65_v1_0424	Biotin carboxylase of acetyl-CoA carboxylase (EC 6.3.4.14)	Other	-2.91333	-2.91333	-2.91333	-2.91333	-2.91333	-2.91333	-2.91333	-2.91333	-2.91333	-2.91333	-2.91333	-2.91333	1.61559	2.45986	1.26295	0.829487	0.437882	0.135053	0.172153	0.831299
STHE65_v1_1731	glutamyl-tRNA(Gln) amidotransferase (subunit C) GN=gatC	Other	-3.21436	-3.21436	-3.21436	-3.21436	-3.21436	-3.21436	-3.21436	-3.21436	-3.21436	-3.21436	-3.21436	-3.21436	3.60469	5.96463	1.08466	0.655508	0.0878165	0.0316615	0.834062	0.245221
STHE65_v1_0933	GMP synthetase GN=guaA	Other	-2.38197	-2.38197	-2.38197	-2.38197	-2.38197	-2.38197	-2.38197	-2.38197	-2.38197	-2.38197	-2.38197	-2.38197	2.87486	6.87931	1.10163	0.460369	0.10268	0.00514466	0.177384	0.274465
STHE65_v1_1870	ribosomal protein S6 (BS9) GN=rpsF	Ribosomal	-2.46581	-2.46581	-2.46581	-2.46581	-2.46581	-2.46581	-2.46581	-2.46581	-2.46581	-2.46581	-2.46581	-2.46581	2.59906	14.6422	0.851318	0.151113	0.0514467	0.0025642	0.38784	0.0248764
STHE65_v1_1763	Cysteine ABC transporter, substrate-binding protein	Membrane	-3.0981	-3.0981	-3.0981	-3.0981	-3.0981	-3.0981	-3.0981	-3.0981	-3.0981	-3.0981	-3.0981	-3.0981	0.162213	0.207751	0.823289	0.642828	0.0025968	0.000799779	0.0973495	0.00238466
STHE65_v1_0581	ABC transporter permease GN=STHE65_v1_0581	Membrane	-4.8305	-4.8305	-4.8305	-4.8305	-4.8305	-4.8305	-4.8305	-4.8305	-4.8305	-4.8305	-4.8305	-4.8305	5.00941	0.728887	0.725397	4.98542	0.241723	0.351257	0.818217	0.401189
STHE65_v1_1375	Ribonucleotide reductase of class Ib (aerobic), beta subunit (EC 1.17.4.1)	Other	-3.29873	-3.29873	-3.29873	-3.29873	-3.29873	-3.29873	-3.29873	-3.29873	-3.29873	-3.29873	-3.29873	-3.29873	1.79759	2.96854	1.38545	0.838952	0.0848199	0.0140786	0.145731	0.50193
STHE65_v1_0669	tmRNA-binding protein GN=smpB	Other	-4.72565	-4.72565	-4.72565	-4.72565	-4.72565	-4.72565	-4.72565	-4.72565	-4.72565	-4.72565	-4.72565	-4.72565	4.05845	0.696977	1.29389	7.53422	0.205923	0.467005	0.281695	0.232564
STHE65_v1_1841	D-alanine racemase GN=alrA	Other	-4.79322	-4.79322	-4.79322	-4.79322	-4.79322	-4.79322	-4.79322	-4.79322	-4.79322	-4.79322	-4.79322	-4.79322	9.35259	7.97377	0.863205	1.01247	0.0200636	0.0105508	0.701433	0.956928
STHE65_v1_2002	Acetolactate synthase large subunit (EC 2.2.1.6)	Other	-4.34845	-4.34845	-4.34845	-4.34845	-4.34845	-4.34845	-4.34845	-4.34845	-4.34845	-4.34845	-4.34845	-4.34845	13.4025	5.83606	0.873014	2.00488	0.00377161	0.0671246	0.633236	0.509196
STHE65_v1_1365	putative ATP-dependent RNA helicase GN=yfmL	Other	-3.83364	-3.83364	-3.83364	-3.83364	-3.83364	-3.83364	-3.83364	-3.83364	-3.83364	-3.83364	-3.83364	-3.83364	8.66895	25.6917	1.24359	0.419617	0.121966	0.115458	0.584417	0.604368
STHE65_v1_1518	Ferredoxin--NADP reductase GN=STHE65_v1_1518	Other	-4.38516	-4.38516	-4.38516	-4.38516	-4.38516	-4.38516	-4.38516	-4.38516	-4.38516	-4.38516	-4.38516	-4.38516	14.4117	13.7069	0.949733	0.99857	0.0629422	0.0369668	0.921354	0.992726
STHE65_v1_0183	ABC transporter, ATP-binding protein (cluster 3, basic aa/glutamine/opines)	Other	-3.94132	-3.94132	-3.94132	-3.94132	-3.94132	-3.94132	-3.94132	-3.94132	-3.94132	-3.94132	-3.94132	-3.94132	11.0028	0.515378	2.12137	45.289	0.159412	0.0140187	0.00804028	0.0738706
STHE65_v1_1243	conserved protein of unknown function GN=STHE65_v1_1243	Phage	-3.23023	-3.23023	-3.23023	-3.23023	-3.23023	-3.23023	-3.23023	-3.23023	-3.23023	-3.23023	-3.23023	-3.23023	0.639827	1.16166	0.981852	0.54079	0.108029	0.464519	0.867466	0.126343
STHE65_v1_0390	ATP-dependent Clp protease proteolytic subunit GN=clpP	Other	-3.16588	-3.16588	-3.16588	-3.16588	-3.16588	-3.16588	-3.16588	-3.16588	-3.16588	-3.16588	-3.16588	-3.16588	1.1417	1.95702	0.434368	0.253405	0.782958	0.213218	0.109186	0.0309294
STHE65_v1_1597	GTP-binding protein Obg	Other	-3.52828	-3.52828	-3.52828	-3.52828	-3.52828	-3.52828	-3.52828	-3.52828	-3.52828	-3.52828	-3.52828	-3.52828	39.5439	11.4955	1.94731	6.69861	0.0206602	0.0496353	0.0342477	0.194459
STHE65_v1_0107	DegV domain-containing protein spyM18_2003 GN=STHE65_v1_0107	Other	-4.23264	-4.23264	-4.23264	-4.23264	-4.23264	-4.23264	-4.23264	-4.23264	-4.23264	-4.23264	-4.23264	-4.23264	5.01061	21.1226	1.18387	0.280833	0.0671177	0.0257815	0.175959	0.305818
STHE65_v1_0278	Diaminopimelate decarboxylase GN=STHE65_v1_0278	Other	-3.58237	-3.58237	-3.58237	-3.58237	-3.58237	-3.58237	-3.58237	-3.58237	-3.58237	-3.58237	-3.58237	-3.58237	3.49725	12.0443	0.766356	0.222523	0.0360174	0.00698129	0.0661321	0.0570418
STHE65_v1_0273	Uncharacterized RNA methyltransferase YsgA	Other	-4.43825	-4.43825	-4.43825	-4.43825	-4.43825	-4.43825	-4.43825	-4.43825	-4.43825	-4.43825	-4.43825	-4.43825	2.32775	7.38701	1.04717	0.329977	0.0639742	0.108712	0.704891	0.306476
STHE65_v1_2091	conserved hypothetical protein GN=yrzL	Other	-3.53632	-3.53632	-3.53632	-3.53632	-3.53632	-3.53632	-3.53632	-3.53632	-3.53632	-3.53632	-3.53632	-3.53632	5.14309	13.749	2.58841	0.968249	0.0493576	0.00212116	0.14619	0.953485
STHE65_v1_1201	tRNA-dependent lipid II--L-alanine ligase	Other	-3.74673	-3.74673	-3.74673	-3.74673	-3.74673	-3.74673	-3.74673	-3.74673	-3.74673	-3.74673	-3.74673	-3.74673	5.67951	0.526958	0.955189	10.295	0.184795	0.00847626	0.795231	0.0864744
STHE65_v1_1187	UPF0118 membrane protein YubA	Membrane	-5.23098	-5.23098	-5.23098	-5.23098	-5.23098	-5.23098	-5.23098	-5.23098	-5.23098	-5.23098	-5.23098	-5.23098	2.19417	0.143761	1.22539	18.7027	0.402702	0.00229741	0.467015	0.0639136
STHE65_v1_2066	ribosomal protein L23 GN=rplW	Ribosomal	-2.22665	-2.22665	-2.22665	-2.22665	-2.22665	-2.22665	-2.22665	-2.22665	-2.22665	-2.22665	-2.22665	-2.22665	2.09143	8.3316	0.861583	0.216278	0.25277	0.0519191	0.400228	0.180247
STHE65_v1_0349	Ribonucleotide reductase transcriptional regulator NrdR	Other	-3.91416	-3.91416	-3.91416	-3.91416	-3.91416	-3.91416	-3.91416	-3.91416	-3.91416	-3.91416	-3.91416	-3.91416	13.0909	10.2636	2.21106	2.82013	0.00654301	0.0355916	0.0495079	0.281975
STHE65_v1_1806	conserved protein of unknown function GN=STHE65_v1_1806	Other	-4.42221	-4.42221	-4.42221	-4.42221	-4.42221	-4.42221	-4.42221	-4.42221	-4.42221	-4.42221	-4.42221	-4.42221	10.0086	1.85234	2.73877	14.7981	0.110345	0.0359598	0.0414883	0.0591628
STHE65_v1_2145	conserved protein of unknown function GN=STHE65_v1_2145	Membrane	-3.83058	-3.83058	-3.83058	-3.83058	-3.83058	-3.83058	-3.83058	-3.83058	-3.83058	-3.83058	-3.83058	-3.83058	1.70602	1.20739	0.99938	1.4121	0.114689	0.628981	0.99751	0.609161
STHE65_v1_1514	Glutathione biosynthesis bifunctional protein gshF (EC 6.3.2.2)(EC 6.3.2.3)	Other	-3.77192	-3.77192	-3.77192	-3.77192	-3.77192	-3.77192	-3.77192	-3.77192	-3.77192	-3.77192	-3.77192	-3.77192	26.63	15.562	0.242498	0.414967	0.0149955	0.0161204	0.00520404	0.26484
STHE65_v1_1720	putative methyltransferase GWCH70_2453 GN=STHE65_v1_1720	Membrane	-4.19024	-4.19024	-4.19024	-4.19024	-4.19024	-4.19024	-4.19024	-4.19024	-4.19024	-4.19024	-4.19024	-4.19024	1.1203	20.573	1.39942	0.0762052	0.668655	0.0453282	0.240027	0.0600516
STHE65_v1_0627	subunit B of DNA topoisomerase IV GN=parE	Other	-4.54619	-4.54619	-4.54619	-4.54619	-4.54619	-4.54619	-4.54619	-4.54619	-4.54619	-4.54619	-4.54619	-4.54619	17.661	16.6992	1.37679	1.45608	0.023695	0.0924951	0.294245	0.751358
STHE65_v1_1320	geranyltranstransferase GN=ispA	Other	-5.09005	-5.09005	-5.09005	-5.09005	-5.09005	-5.09005	-5.09005	-5.09005	-5.09005	-5.09005	-5.09005	-5.09005	4.69448	1.4109	1.21792	4.05238	0.0959667	0.827874	0.781301	0.387299
STHE65_v1_1139	Eps11 protein GN=eps	Other	-4.23917	-4.23917	-4.23917	-4.23917	-4.23917	-4.23917	-4.23917	-4.23917	-4.23917	-4.23917	-4.23917	-4.23917	32.2999	0.241422	0.829212	110.94	0.0161921	0.00388114	0.547907	0.0172496
STHE65_v1_1536	conserved protein of unknown function GN=STHE65_v1_1536	Other	-4.19065	-4.19065	-4.19065	-4.19065	-4.19065	-4.19065	-4.19065	-4.19065	-4.19065	-4.19065	-4.19065	-4.19065	44.0556	4.88213	1.74102	15.7107	0.00212267	0.092588	0.0344907	0.0251872
STHE65_v1_2069	ribosomal protein S10 (BS13) GN=rpsJ	Ribosomal	-2.34308	-2.34308	-2.34308	-2.34308	-2.34308	-2.34308	-2.34308	-2.34308	-2.34308	-2.34308	-2.34308	-2.34308	2.30072	25.2294	0.834321	0.0760833	0.168124	0.00895162	0.358143	0.0607364
STHE65_v1_1398	phenylalanyl-tRNA synthetase (beta subunit) GN=pheT	Other	-2.48333	-2.48333	-2.48333	-2.48333	-2.48333	-2.48333	-2.48333	-2.48333	-2.48333	-2.48333	-2.48333	-2.48333	0.628651	2.23486	0.895234	0.251824	0.0111456	0.0286482	0.392995	0.00152615
STHE65_v1_1353	putative GTP cyclohydrolase 1 type 2 GN=STHE65_v1_1353	Other	-4.39906	-4.39906	-4.39906	-4.39906	-4.39906	-4.39906	-4.39906	-4.39906	-4.39906	-4.39906	-4.39906	-4.39906	6.02219	4.81714	0.930233	1.16294	0.159454	0.107367	0.788563	0.270233
STHE65_v1_1539	ABC transporter permease protein GN=STHE65_v1_1539	Membrane	-3.76972	-3.76972	-3.76972	-3.76972	-3.76972	-3.76972	-3.76972	-3.76972	-3.76972	-3.76972	-3.76972	-3.76972	3.61522	1.0378	0.880952	3.06885	0.0301347	0.940197	0.849382	0.0822896
STHE65_v1_1998	Penicillin-binding protein 1B GN=pbp1B	Membrane	-4.80011	-4.80011	-4.80011	-4.80011	-4.80011	-4.80011	-4.80011	-4.80011	-4.80011	-4.80011	-4.80011	-4.80011	1.64917	0.248584	0.753492	4.99886	0.729414	0.0111978	0.440042	0.192504
STHE65_v1_1672	Peptide chain release factor 3 GN=prfC	Other	-3.22508	-3.22508	-3.22508	-3.22508	-3.22508	-3.22508	-3.22508	-3.22508	-3.22508	-3.22508	-3.22508	-3.22508	3.22014	3.3486	1.27096	1.2222	0.0194799	0.0291747	0.0814579	0.654389
STHE65_v1_0615	3-hydroxy-3-methylglutaryl-coenzyme A reductase GN=mvaA	Other	-4.0678	-4.0678	-4.0678	-4.0678	-4.0678	-4.0678	-4.0678	-4.0678	-4.0678	-4.0678	-4.0678	-4.0678	9.39932	13.4592	0.815654	0.569619	0.0587197	0.00324468	0.0945873	0.40259
STHE65_v1_1449	Peptide-methionine (S)-S-oxide reductase MsrA (EC 1.8.4.11) / Peptide-methionine (R)-S-oxide reductase MsrB (EC 1.8.4.12)	Other	-3.75494	-3.75494	-3.75494	-3.75494	-3.75494	-3.75494	-3.75494	-3.75494	-3.75494	-3.75494	-3.75494	-3.75494	10.5692	57.1267	0.484904	0.0897139	0.0614738	0.00237377	0.0839785	0.0578921
STHE65_v1_1893	ribonuclease J1 GN=rnjA	Other	-3.05954	-3.05954	-3.05954	-3.05954	-3.05954	-3.05954	-3.05954	-3.05954	-3.05954	-3.05954	-3.05954	-3.05954	6.42763	3.82985	1.09377	1.83566	0.0476326	0.0630337	0.569292	0.44421
STHE65_v1_1254	Portal protein GN=STHE65_v1_1254	Phage	-4.10175	-4.10175	-4.10175	-4.10175	-4.10175	-4.10175	-4.10175	-4.10175	-4.10175	-4.10175	-4.10175	-4.10175	0.37141	0.0438564	18.5145	156.795	0.0212943	0.0023464	0.00442465	0.00194171
STHE65_v1_0097	polynucleotide phosphorylase (PNPase) GN=pnpA	Other	-3.39978	-3.39978	-3.39978	-3.39978	-3.39978	-3.39978	-3.39978	-3.39978	-3.39978	-3.39978	-3.39978	-3.39978	2.31519	3.97169	0.660348	0.384933	0.167845	0.0143636	0.199714	0.288809
STHE65_v1_1262	conserved protein of unknown function GN=STHE65_v1_1262	Phage	-6.12407	-6.12407	-6.12407	-6.12407	-6.12407	-6.12407	-6.12407	-6.12407	-6.12407	-6.12407	-6.12407	-6.12407	1.1475	2.92922	85.9648	33.676	0.835901	0.0106934	0.0159816	0.000508027
STHE65_v1_1292	ABC transporter, ATP-binding protein (cluster 15, trp?)	Other	-4.17534	-4.17534	-4.17534	-4.17534	-4.17534	-4.17534	-4.17534	-4.17534	-4.17534	-4.17534	-4.17534	-4.17534	3.66783	0.158455	1.46305	33.866	0.118849	0.00154717	0.0450089	0.0168079
STHE65_v1_0444	Glycosyltransferase-stabilizing protein Gtf2 GN=gtf	Other	-4.1711	-4.1711	-4.1711	-4.1711	-4.1711	-4.1711	-4.1711	-4.1711	-4.1711	-4.1711	-4.1711	-4.1711	33.5245	87.0029	1.11497	0.429626	0.0868406	0.00547339	0.875398	0.414488
STHE65_v1_0908	conserved protein of unknown function GN=STHE65_v1_0908	Other	-4.48041	-4.48041	-4.48041	-4.48041	-4.48041	-4.48041	-4.48041	-4.48041	-4.48041	-4.48041	-4.48041	-4.48041	10.5699	10.3089	1.32981	1.36348	0.113446	0.0378644	0.360222	0.436817
STHE65_v1_2055	ribosomal protein S14 GN=rpsNA	Ribosomal	-3.21004	-3.21004	-3.21004	-3.21004	-3.21004	-3.21004	-3.21004	-3.21004	-3.21004	-3.21004	-3.21004	-3.21004	0.947712	12.467	1.07551	0.0817575	0.929097	0.00743285	0.70949	0.0530122
STHE65_v1_0920	ABC transporter, permease protein (cluster 3, basic aa/glutamine/opines)	Membrane	-4.97568	-4.97568	-4.97568	-4.97568	-4.97568	-4.97568	-4.97568	-4.97568	-4.97568	-4.97568	-4.97568	-4.97568	0.977557	0.122049	1.93479	15.4968	0.954192	0.0165123	0.0373514	0.0271399
STHE65_v1_2046	initiation factor IF-I GN=infA	Other	-3.2131	-3.2131	-3.2131	-3.2131	-3.2131	-3.2131	-3.2131	-3.2131	-3.2131	-3.2131	-3.2131	-3.2131	4.93071	21.9451	1.15311	0.259085	0.0284628	0.00419288	0.420731	0.0128049
STHE65_v1_1057	Lipoate-protein ligase LplJ GN=lplJ	Other	-3.32964	-3.32964	-3.32964	-3.32964	-3.32964	-3.32964	-3.32964	-3.32964	-3.32964	-3.32964	-3.32964	-3.32964	16.1623	150.917	0.57367	0.0614369	0.0225035	0.000137097	0.036382	0.0295917
STHE65_v1_1903	phosphoglycerate kinase GN=pgk	Glycolysis	-1.89373	-1.89373	-1.89373	-1.89373	-1.89373	-1.89373	-1.89373	-1.89373	-1.89373	-1.89373	-1.89373	-1.89373	2.83009	13.9296	0.961409	0.19533	0.02901	0.00521768	0.587288	0.0561182
STHE65_v1_1937	glutamyl-tRNA synthetase GN=gltX	Other	-2.93451	-2.93451	-2.93451	-2.93451	-2.93451	-2.93451	-2.93451	-2.93451	-2.93451	-2.93451	-2.93451	-2.93451	0.860635	7.18532	1.40833	0.168685	0.743569	0.0177087	0.0804872	0.0763782
STHE65_v1_2005	putative dihydroxyacetone/glyceraldehyde kinase GN=yloV	Other	-2.9621	-2.9621	-2.9621	-2.9621	-2.9621	-2.9621	-2.9621	-2.9621	-2.9621	-2.9621	-2.9621	-2.9621	4.26322	2.91775	1.17948	1.72338	0.0560478	0.0100053	0.381586	0.226067
STHE65_v1_0792	peptide chain release factor 1 GN=prfA	Other	-2.91633	-2.91633	-2.91633	-2.91633	-2.91633	-2.91633	-2.91633	-2.91633	-2.91633	-2.91633	-2.91633	-2.91633	12.4595	22.5173	0.805528	0.445721	0.015442	0.0172115	0.284412	0.438055
STHE65_v1_1348	putative dTDP-glucose pyrophosphorylase GN=spsI	Other	-3.02632	-3.02632	-3.02632	-3.02632	-3.02632	-3.02632	-3.02632	-3.02632	-3.02632	-3.02632	-3.02632	-3.02632	1.8927	9.48051	1.28733	0.257003	0.241084	0.0336491	0.157017	0.189039
STHE65_v1_1001	DJ-1/YajL/PfpI superfamily, includes chaperone protein YajL (former ThiJ), parkinsonism-associated protein DJ-1, peptidases PfpI, Hsp31	Other	-4.13115	-4.13115	-4.13115	-4.13115	-4.13115	-4.13115	-4.13115	-4.13115	-4.13115	-4.13115	-4.13115	-4.13115	23.613	32.3241	1.16744	0.852825	0.0516335	0.0307999	0.219871	0.90084
STHE65_v1_0346	conserved protein of unknown function GN=STHE65_v1_0346	Other	-3.5721	-3.5721	-3.5721	-3.5721	-3.5721	-3.5721	-3.5721	-3.5721	-3.5721	-3.5721	-3.5721	-3.5721	6.10264	4.36888	0.710057	0.991838	0.029987	0.00310797	0.0272642	0.984038
STHE65_v1_0038	Phosphoribosylaminoimidazole-succinocarboxamide synthase (EC 6.3.2.6)	Other	-2.93942	-2.93942	-2.93942	-2.93942	-2.93942	-2.93942	-2.93942	-2.93942	-2.93942	-2.93942	-2.93942	-2.93942	4.89996	10.1086	0.155603	0.0754255	0.0804855	0.0285152	0.0764674	0.0360505
STHE65_v1_0556	Pyrimidine operon regulatory protein PyrR	Other	-3.50694	-3.50694	-3.50694	-3.50694	-3.50694	-3.50694	-3.50694	-3.50694	-3.50694	-3.50694	-3.50694	-3.50694	1.13514	6.69664	1.10967	0.188099	0.814034	0.0331529	0.79263	0.133521
STHE65_v1_0679	Lipoteichoic acid synthase 2 GN=ltaS	Membrane	-4.41748	-4.41748	-4.41748	-4.41748	-4.41748	-4.41748	-4.41748	-4.41748	-4.41748	-4.41748	-4.41748	-4.41748	1.45569	0.136354	0.983208	10.4965	0.632551	0.0163358	0.969527	0.0273594
STHE65_v1_0160	ribosomal protein L11 methyltransferase GN=prmA	Ribosomal	-3.33065	-3.33065	-3.33065	-3.33065	-3.33065	-3.33065	-3.33065	-3.33065	-3.33065	-3.33065	-3.33065	-3.33065	9.21071	6.5711	1.12359	1.57494	0.0571854	0.011641	0.613327	0.650033
STHE65_v1_0212	Zn(II) transporter (ATP-binding protein) GN=adcC	Other	-5.41878	-5.41878	-5.41878	-5.41878	-5.41878	-5.41878	-5.41878	-5.41878	-5.41878	-5.41878	-5.41878	-5.41878	4.06296	0.312184	0.922737	12.0091	0.0163006	0.0700786	0.87713	0.000497972
STHE65_v1_1257	putative autolysin regulatory protein ArpU GN=arpU	Phage	-6.12407	-6.12407	-6.12407	-6.12407	-6.12407	-6.12407	-6.12407	-6.12407	-6.12407	-6.12407	-6.12407	-6.12407	0.491273	5.63424	134.997	11.7709	0.263202	0.0546302	0.0222968	0.00967693
STHE65_v1_1270	conserved protein of unknown function GN=STHE65_v1_1270	Phage	-5.06821	-5.06821	-5.06821	-5.06821	-5.06821	-5.06821	-5.06821	-5.06821	-5.06821	-5.06821	-5.06821	-5.06821	1.31098	0.237528	44.1939	243.918	0.520931	0.0196213	0.0165469	0.00224762
STHE65_v1_1933	Membrane protein insertase YidC 1 GN=yidC	Membrane	-4.73313	-4.73313	-4.73313	-4.73313	-4.73313	-4.73313	-4.73313	-4.73313	-4.73313	-4.73313	-4.73313	-4.73313	3.33594	0.259414	1.49956	19.2837	0.147122	0.031771	0.425554	0.00813355
STHE65_v1_1683	D-alanine--D-alanine ligase GN=ddl	Other	-3.34559	-3.34559	-3.34559	-3.34559	-3.34559	-3.34559	-3.34559	-3.34559	-3.34559	-3.34559	-3.34559	-3.34559	14.9017	19.2573	0.896039	0.693373	0.0272199	0.00107454	0.772049	0.596764
STHE65_v1_0401	conserved hypothetical protein GN=yvyE	Other	-4.08962	-4.08962	-4.08962	-4.08962	-4.08962	-4.08962	-4.08962	-4.08962	-4.08962	-4.08962	-4.08962	-4.08962	2.10864	25.0248	1.11002	0.0935327	0.335918	0.0346626	0.0893543	0.180997
STHE65_v1_0190	cysteine desulfurase GN=sufS	Other	-4.14593	-4.14593	-4.14593	-4.14593	-4.14593	-4.14593	-4.14593	-4.14593	-4.14593	-4.14593	-4.14593	-4.14593	0.490548	6.49728	1.10917	0.0837426	0.244351	0.0323156	0.446655	0.0798123
STHE65_v1_0314	Urease accessory protein UreD GN=ureD	Other	-4.94901	-4.94901	-4.94901	-4.94901	-4.94901	-4.94901	-4.94901	-4.94901	-4.94901	-4.94901	-4.94901	-4.94901	6.47093	6.04841	1.61146	1.72403	0.0526921	0.135077	0.187965	0.149561
STHE65_v1_2052	ribosomal protein L18 GN=rplR	Ribosomal	-2.75587	-2.75587	-2.75587	-2.75587	-2.75587	-2.75587	-2.75587	-2.75587	-2.75587	-2.75587	-2.75587	-2.75587	1.78394	9.8627	0.985796	0.178308	0.276476	0.00184062	0.92882	0.0823605
STHE65_v1_2107	ribosomal protein L33 GN=rpmGA	Ribosomal	-3.30455	-3.30455	-3.30455	-3.30455	-3.30455	-3.30455	-3.30455	-3.30455	-3.30455	-3.30455	-3.30455	-3.30455	10.092	141.927	1.34153	0.0953918	0.0629045	0.0230099	0.383368	0.227947
STHE65_v1_1577	putative glycosyltransferase CsbB GN=csbB	Membrane	-4.6831	-4.6831	-4.6831	-4.6831	-4.6831	-4.6831	-4.6831	-4.6831	-4.6831	-4.6831	-4.6831	-4.6831	9.89273	0.386465	2.07822	53.1983	0.0123193	0.0094384	0.0672504	0.000148805
STHE65_v1_1675	UDP-N-acetylmuramoyl-tripeptide--D-alanyl-D-alanine ligase (EC 6.3.2.10)	Other	-3.31042	-3.31042	-3.31042	-3.31042	-3.31042	-3.31042	-3.31042	-3.31042	-3.31042	-3.31042	-3.31042	-3.31042	8.80621	9.62256	1.28642	1.17728	0.0594516	0.00734032	0.235312	0.853589
STHE65_v1_0940	ribosome biogenesis GTPase A GN=rbgA	Other	-4.0099	-4.0099	-4.0099	-4.0099	-4.0099	-4.0099	-4.0099	-4.0099	-4.0099	-4.0099	-4.0099	-4.0099	1.45311	9.89882	2.24646	0.329772	0.469321	0.0624058	0.0476303	0.34855
STHE65_v1_0001	chromosomal replication initiator protein DnaA GN=dnaA	Other	-3.60315	-3.60315	-3.60315	-3.60315	-3.60315	-3.60315	-3.60315	-3.60315	-3.60315	-3.60315	-3.60315	-3.60315	12.0125	1.56712	2.0942	16.0527	0.0170116	0.311108	0.0275002	0.047919
STHE65_v1_1221	Protein YtsP GN=ytsP	Other	-3.88796	-3.88796	-3.88796	-3.88796	-3.88796	-3.88796	-3.88796	-3.88796	-3.88796	-3.88796	-3.88796	-3.88796	2.48946	15.4867	0.773825	0.124391	0.0315437	0.0238345	0.497871	0.131603
STHE65_v1_1567	Polysaccharide ABC exporter ATP-binding protein GN=rgpD	Other	-3.30094	-3.30094	-3.30094	-3.30094	-3.30094	-3.30094	-3.30094	-3.30094	-3.30094	-3.30094	-3.30094	-3.30094	5.25489	2.78844	0.684816	1.29055	0.0501378	0.0828229	0.155176	0.691694
STHE65_v1_1533	guanylate kinase GN=gmk	Other	-3.33065	-3.33065	-3.33065	-3.33065	-3.33065	-3.33065	-3.33065	-3.33065	-3.33065	-3.33065	-3.33065	-3.33065	7.53592	4.68455	1.93991	3.12069	0.00303203	0.0733261	0.00571918	0.157549
STHE65_v1_0184	ABC transporter, substrate-binding protein (cluster 3, basic aa/glutamine/opines) / ABC transporter, permease protein (cluster 3, basic aa/glutamine/opines)	Membrane	-3.92704	-3.92704	-3.92704	-3.92704	-3.92704	-3.92704	-3.92704	-3.92704	-3.92704	-3.92704	-3.92704	-3.92704	3.13286	0.173988	1.30717	23.5371	0.0336378	0.00913165	0.148865	0.00366897
STHE65_v1_1319	RNA binding methyltransferase FtsJ like	Other	-3.93213	-3.93213	-3.93213	-3.93213	-3.93213	-3.93213	-3.93213	-3.93213	-3.93213	-3.93213	-3.93213	-3.93213	7.1093	23.8582	1.21262	0.361339	0.0797322	0.0597573	0.566502	0.462531
STHE65_v1_0343	Potassium Trk transporter NAD+ binding protein GN=STHE65_v1_0343	Membrane	-3.25243	-3.25243	-3.25243	-3.25243	-3.25243	-3.25243	-3.25243	-3.25243	-3.25243	-3.25243	-3.25243	-3.25243	9.38106	3.42845	1.19909	3.281	0.0495248	0.0485663	0.481775	0.168588
STHE65_v1_1477	Cyclopropane-fatty-acyl-phospholipid synthase GN=STHE65_v1_1477	Other	-4.86519	-4.86519	-4.86519	-4.86519	-4.86519	-4.86519	-4.86519	-4.86519	-4.86519	-4.86519	-4.86519	-4.86519	13.5739	9.2988	0.737072	1.07594	0.00501829	0.0358516	0.629767	0.777722
STHE65_v1_0185	Undecaprenyl-diphosphatase GN=uppP	Membrane	-5.61387	-5.61387	-5.61387	-5.61387	-5.61387	-5.61387	-5.61387	-5.61387	-5.61387	-5.61387	-5.61387	-5.61387	1.09046	0.344256	6.26256	19.8372	0.779106	0.0446489	0.00522932	0.00170202
STHE65_v1_1864	excinuclease ABC (subunit A) GN=uvrA	Other	-3.42627	-3.42627	-3.42627	-3.42627	-3.42627	-3.42627	-3.42627	-3.42627	-3.42627	-3.42627	-3.42627	-3.42627	5.64666	1.92099	1.65634	4.86875	0.13906	0.125774	0.254963	0.126475
STHE65_v1_0803	D-alanyl carrier protein GN=dltC	Other	-3.22998	-3.22998	-3.22998	-3.22998	-3.22998	-3.22998	-3.22998	-3.22998	-3.22998	-3.22998	-3.22998	-3.22998	11.3625	3.01674	0.944009	3.5556	0.00675835	0.0390299	0.795588	0.0155191
STHE65_v1_1167	phosphopentomutase GN=drm	Other	-3.10017	-3.10017	-3.10017	-3.10017	-3.10017	-3.10017	-3.10017	-3.10017	-3.10017	-3.10017	-3.10017	-3.10017	1.47482	10.4227	0.834648	0.118104	0.4479	0.0336832	0.315095	0.102056
STHE65_v1_1053	Phosphate transport system regulatory protein PhoU	Other	-2.9919	-2.9919	-2.9919	-2.9919	-2.9919	-2.9919	-2.9919	-2.9919	-2.9919	-2.9919	-2.9919	-2.9919	1.13441	2.97155	1.58508	0.605116	0.800037	0.0433629	0.00997209	0.512282
STHE65_v1_1401	Chromosome partition protein Smc GN=smc	Other	-4.0893	-4.0893	-4.0893	-4.0893	-4.0893	-4.0893	-4.0893	-4.0893	-4.0893	-4.0893	-4.0893	-4.0893	64.3334	15.5174	0.815968	3.38292	8.44223e-05	0.0468662	0.296551	0.165955
STHE65_v1_2074	adenylosuccinate synthetase GN=purA	Other	-2.92086	-2.92086	-2.92086	-2.92086	-2.92086	-2.92086	-2.92086	-2.92086	-2.92086	-2.92086	-2.92086	-2.92086	0.434783	5.6925	1.15297	0.0880622	0.174574	0.0136932	0.201508	0.0617571
STHE65_v1_0795	serine hydroxymethyltransferase GN=glyA	Other	-3.03641	-3.03641	-3.03641	-3.03641	-3.03641	-3.03641	-3.03641	-3.03641	-3.03641	-3.03641	-3.03641	-3.03641	0.728896	3.58476	1.07985	0.219568	0.315194	0.0270076	0.240519	0.0840599
STHE65_v1_1245	conserved protein of unknown function GN=STHE65_v1_1245	Phage	-6.12407	-6.12407	-6.12407	-6.12407	-6.12407	-6.12407	-6.12407	-6.12407	-6.12407	-6.12407	-6.12407	-6.12407	0.69219	3.98943	74.1609	12.8673	0.0633129	0.219004	0.0180183	0.024186
STHE65_v1_0682	Shikimate dehydrogenase GN=aroE	Other	-4.62875	-4.62875	-4.62875	-4.62875	-4.62875	-4.62875	-4.62875	-4.62875	-4.62875	-4.62875	-4.62875	-4.62875	0.513672	4.93468	2.24657	0.233855	0.104819	0.220889	0.141127	0.202337
STHE65_v1_1958	UTP-glucose-1-phosphate uridylyltransferase GN=gtaB	Other	-2.81411	-2.81411	-2.81411	-2.81411	-2.81411	-2.81411	-2.81411	-2.81411	-2.81411	-2.81411	-2.81411	-2.81411	9.1006	4.79886	1.33828	2.53792	0.0113522	0.0522924	0.12813	0.176908
STHE65_v1_1016	orotidine 5'-phosphate decarboxylase GN=pyrF	Other	-3.66084	-3.66084	-3.66084	-3.66084	-3.66084	-3.66084	-3.66084	-3.66084	-3.66084	-3.66084	-3.66084	-3.66084	18.2564	13.2887	0.951482	1.30717	0.0208356	0.0203759	0.901971	0.798737
STHE65_v1_0425	Acetyl-coenzyme A carboxyl transferase beta chain (EC 6.4.1.2)	Other	-3.61974	-3.61974	-3.61974	-3.61974	-3.61974	-3.61974	-3.61974	-3.61974	-3.61974	-3.61974	-3.61974	-3.61974	6.93482	7.82436	1.10512	0.979482	0.0568977	0.0198854	0.698217	0.971999
STHE65_v1_1581	RNA polymerase major sigma-43 factor (sigma-A) GN=sigA	Other	-3.1629	-3.1629	-3.1629	-3.1629	-3.1629	-3.1629	-3.1629	-3.1629	-3.1629	-3.1629	-3.1629	-3.1629	0.74143	1.97279	1.70697	0.641526	0.468124	0.0106253	0.145486	0.325291
STHE65_v1_1978	glutamyl aminopeptidase GN=ytoP	Other	-3.05409	-3.05409	-3.05409	-3.05409	-3.05409	-3.05409	-3.05409	-3.05409	-3.05409	-3.05409	-3.05409	-3.05409	0.238415	1.12181	0.71127	0.151164	0.00998731	0.636907	0.248426	0.00653764
STHE65_v1_1999	tyrosyl-tRNA synthetase GN=tyrS	Other	-3.27691	-3.27691	-3.27691	-3.27691	-3.27691	-3.27691	-3.27691	-3.27691	-3.27691	-3.27691	-3.27691	-3.27691	0.67016	8.60237	1.21947	0.0950019	0.337188	0.0129186	0.438023	0.085845
STHE65_v1_1031	tRNA modification GTPase GN=trmE	Other	-3.50585	-3.50585	-3.50585	-3.50585	-3.50585	-3.50585	-3.50585	-3.50585	-3.50585	-3.50585	-3.50585	-3.50585	13.1185	21.4055	0.90104	0.55221	0.030597	0.0439029	0.10146	0.621255
STHE65_v1_0057	Arginine--tRNA ligase GN=argS	Other	-2.83973	-2.83973	-2.83973	-2.83973	-2.83973	-2.83973	-2.83973	-2.83973	-2.83973	-2.83973	-2.83973	-2.83973	11.2278	17.5936	1.35533	0.864939	0.0285363	0.0113548	0.0960154	0.85189
STHE65_v1_1619	conserved membrane protein of unknown function GN=STHE65_v1_1619	Membrane	-6.12407	-6.12407	-6.12407	-6.12407	-6.12407	-6.12407	-6.12407	-6.12407	-6.12407	-6.12407	-6.12407	-6.12407	0.69219	0.793408	1.19089	1.03896	0.0633129	0.307453	0.205848	0.873273
STHE65_v1_1402	ribonuclease III GN=rnc	Other	-4.14197	-4.14197	-4.14197	-4.14197	-4.14197	-4.14197	-4.14197	-4.14197	-4.14197	-4.14197	-4.14197	-4.14197	1.2746	0.955729	0.71524	0.953876	0.152951	0.523927	0.0551693	0.659753
STHE65_v1_0105	23S rRNA methyltransferase GN=rlmB	Other	-3.48301	-3.48301	-3.48301	-3.48301	-3.48301	-3.48301	-3.48301	-3.48301	-3.48301	-3.48301	-3.48301	-3.48301	13.9137	25.233	1.12631	0.621062	0.0310074	0.00632902	0.32568	0.536348
STHE65_v1_1896	glutamine synthetase GN=glnA	Other	-2.19711	-2.19711	-2.19711	-2.19711	-2.19711	-2.19711	-2.19711	-2.19711	-2.19711	-2.19711	-2.19711	-2.19711	0.338656	1.1193	0.495293	0.149857	0.0628068	0.803364	0.0780154	0.0606217
STHE65_v1_0873	conserved protein of unknown function GN=STHE65_v1_0873	Membrane	-3.93169	-3.93169	-3.93169	-3.93169	-3.93169	-3.93169	-3.93169	-3.93169	-3.93169	-3.93169	-3.93169	-3.93169	48.92	0.420149	0.57835	67.34	0.0289778	0.0234356	0.0288243	0.0231091
STHE65_v1_1185	Signal peptidase I GN=sipB	Membrane	-4.34444	-4.34444	-4.34444	-4.34444	-4.34444	-4.34444	-4.34444	-4.34444	-4.34444	-4.34444	-4.34444	-4.34444	1.06337	0.301117	0.890653	3.14528	0.956214	0.0172224	0.891301	0.123048
STHE65_v1_0522	DNA polymerase III delta prime subunit GN=dnaH	Other	-4.38858	-4.38858	-4.38858	-4.38858	-4.38858	-4.38858	-4.38858	-4.38858	-4.38858	-4.38858	-4.38858	-4.38858	32.9563	7.33689	0.821331	3.6893	8.92847e-05	0.0985771	0.260234	0.15667
STHE65_v1_0790	Adenosine deaminase GN=add	Other	-3.97939	-3.97939	-3.97939	-3.97939	-3.97939	-3.97939	-3.97939	-3.97939	-3.97939	-3.97939	-3.97939	-3.97939	3.75835	32.0512	1.19586	0.140227	0.156558	0.0276193	0.297556	0.0786216
STHE65_v1_0150	Cyclopropane-fatty-acyl-phospholipid synthase GN=cfa	Other	-3.24131	-3.24131	-3.24131	-3.24131	-3.24131	-3.24131	-3.24131	-3.24131	-3.24131	-3.24131	-3.24131	-3.24131	0.996045	3.55692	0.677	0.189581	0.988599	0.00727412	0.0944461	0.0477915
STHE65_v1_0555	pseudouridylate synthase GN=rluD	Other	-3.86679	-3.86679	-3.86679	-3.86679	-3.86679	-3.86679	-3.86679	-3.86679	-3.86679	-3.86679	-3.86679	-3.86679	3.26176	50.3345	0.95381	0.0618086	0.089485	0.0182743	0.703108	0.0290904
STHE65_v1_1917	ribulose-5-phosphate 3-epimerase GN=rpe	Other	-4.16007	-4.16007	-4.16007	-4.16007	-4.16007	-4.16007	-4.16007	-4.16007	-4.16007	-4.16007	-4.16007	-4.16007	0.263667	31.7749	1.0831	0.00898753	0.0149513	0.0350426	0.193561	0.0261425
STHE65_v1_1457	conserved protein of unknown function GN=STHE65_v1_1457	Other	-3.75736	-3.75736	-3.75736	-3.75736	-3.75736	-3.75736	-3.75736	-3.75736	-3.75736	-3.75736	-3.75736	-3.75736	0.913548	8.51082	0.596307	0.0640073	0.885451	0.0164188	0.255552	0.0757857
STHE65_v1_1196	conserved protein of unknown function GN=STHE65_v1_1196	Other	-5.15437	-5.15437	-5.15437	-5.15437	-5.15437	-5.15437	-5.15437	-5.15437	-5.15437	-5.15437	-5.15437	-5.15437	9.42521	14.6603	1.61603	1.03896	0.022073	0.0669181	0.152367	0.873273
STHE65_v1_0292	putative rRNA methylase GN=cspR	Other	-3.89879	-3.89879	-3.89879	-3.89879	-3.89879	-3.89879	-3.89879	-3.89879	-3.89879	-3.89879	-3.89879	-3.89879	1.48345	10.3879	0.766479	0.109457	0.424909	0.0781518	0.318507	0.228562
STHE65_v1_0955	ABC transporter substrate binding protein GN=STHE65_v1_0955	Membrane	-3.74457	-3.74457	-3.74457	-3.74457	-3.74457	-3.74457	-3.74457	-3.74457	-3.74457	-3.74457	-3.74457	-3.74457	0.187963	0.179975	1.04289	1.08917	0.0195447	0.00202825	0.90982	0.695016
STHE65_v1_0936	signal recognition particle-like (SRP) GTPase GN=ffh	Other	-2.97179	-2.97179	-2.97179	-2.97179	-2.97179	-2.97179	-2.97179	-2.97179	-2.97179	-2.97179	-2.97179	-2.97179	4.75596	10.3023	0.881786	0.407068	0.0728642	0.0535124	0.175888	0.439376
STHE65_v1_1746	Pyruvate formate-lyase-activating enzyme GN=act	Other	-3.84215	-3.84215	-3.84215	-3.84215	-3.84215	-3.84215	-3.84215	-3.84215	-3.84215	-3.84215	-3.84215	-3.84215	12.5368	3.09215	1.80222	7.30691	0.0269314	0.0603964	0.360039	0.0264076
STHE65_v1_0811	Para-aminobenzoate synthetase component I GN=pabB	Other	-4.75164	-4.75164	-4.75164	-4.75164	-4.75164	-4.75164	-4.75164	-4.75164	-4.75164	-4.75164	-4.75164	-4.75164	8.66039	4.54135	1.27714	2.43551	0.0128437	0.110004	0.0210421	0.385038
STHE65_v1_1330	Uncharacterized oxidoreductase YqjQ GN=yqjQ	Other	-4.50423	-4.50423	-4.50423	-4.50423	-4.50423	-4.50423	-4.50423	-4.50423	-4.50423	-4.50423	-4.50423	-4.50423	14.8052	2.12917	0.981908	6.82771	0.0647626	0.253583	0.936078	0.202989
STHE65_v1_1595	Glutamine ABC transporter, ATP-binding protein GlnQ	Other	-3.16226	-3.16226	-3.16226	-3.16226	-3.16226	-3.16226	-3.16226	-3.16226	-3.16226	-3.16226	-3.16226	-3.16226	4.18166	0.276353	1.46304	22.1381	0.0791853	0.0105119	0.162184	0.0217204
STHE65_v1_2149	DNA repair and genetic recombination factor GN=recF	Other	-6.12407	-6.12407	-6.12407	-6.12407	-6.12407	-6.12407	-6.12407	-6.12407	-6.12407	-6.12407	-6.12407	-6.12407	0.778926	3.01671	4.02381	1.03896	0.266207	0.284485	0.19368	0.873273
STHE65_v1_0155	Trigger factor GN=tig	Other	-2.09974	-2.09974	-2.09974	-2.09974	-2.09974	-2.09974	-2.09974	-2.09974	-2.09974	-2.09974	-2.09974	-2.09974	3.09845	8.2067	1.10877	0.418618	0.06866	0.00109272	0.557371	0.154761
STHE65_v1_1293	ABC transporter membrane-spanning protein GN=STHE65_v1_1293	Membrane	-5.44737	-5.44737	-5.44737	-5.44737	-5.44737	-5.44737	-5.44737	-5.44737	-5.44737	-5.44737	-5.44737	-5.44737	3.68738	0.0576717	0.774314	49.5077	0.0954391	0.0366879	0.726891	0.00235412
STHE65_v1_0048	phosphoribosylglycinamide synthetase GN=purD	Other	-3.15978	-3.15978	-3.15978	-3.15978	-3.15978	-3.15978	-3.15978	-3.15978	-3.15978	-3.15978	-3.15978	-3.15978	1.03838	14.8881	0.253752	0.0176981	0.910755	0.0240241	0.0577223	0.00973096
STHE65_v1_0092	ATP-dependent Clp protease, ATP-binding subunit ClpC	Other	-3.45743	-3.45743	-3.45743	-3.45743	-3.45743	-3.45743	-3.45743	-3.45743	-3.45743	-3.45743	-3.45743	-3.45743	25.3599	7.21145	1.80125	6.33431	0.00311431	0.0872495	0.027905	0.119321
STHE65_v1_1250	Phage head protein GN=STHE65_v1_1250	Phage	-3.7147	-3.7147	-3.7147	-3.7147	-3.7147	-3.7147	-3.7147	-3.7147	-3.7147	-3.7147	-3.7147	-3.7147	0.035467	0.0144862	32.4476	79.4423	0.0247079	0.00316786	0.0473145	0.000222304
STHE65_v1_0180	ribosomal protein S15 (BS18) GN=rpsO	Ribosomal	-3.07302	-3.07302	-3.07302	-3.07302	-3.07302	-3.07302	-3.07302	-3.07302	-3.07302	-3.07302	-3.07302	-3.07302	1.06784	1.0336	0.823961	0.851259	0.817483	0.885602	0.677741	0.0791154
STHE65_v1_0949	tRNA:m(5)U-54 methyltransferase GN=trmFO	Other	-3.85044	-3.85044	-3.85044	-3.85044	-3.85044	-3.85044	-3.85044	-3.85044	-3.85044	-3.85044	-3.85044	-3.85044	1.06562	10.7751	1.57714	0.155973	0.310653	0.19719	0.00709327	0.283889
STHE65_v1_2008	Threonine synthase GN=thrC	Other	-3.33373	-3.33373	-3.33373	-3.33373	-3.33373	-3.33373	-3.33373	-3.33373	-3.33373	-3.33373	-3.33373	-3.33373	1.92004	20.6297	0.557644	0.0519008	0.17061	0.00296086	0.0396368	0.0365229
STHE65_v1_0430	putative ribonuclease GN=ymdA	Membrane	-3.37257	-3.37257	-3.37257	-3.37257	-3.37257	-3.37257	-3.37257	-3.37257	-3.37257	-3.37257	-3.37257	-3.37257	2.24213	0.397822	0.975953	5.50049	0.259599	0.0225312	0.896403	0.0647077
STHE65_v1_2047	adenylate kinase GN=adk	Other	-2.72153	-2.72153	-2.72153	-2.72153	-2.72153	-2.72153	-2.72153	-2.72153	-2.72153	-2.72153	-2.72153	-2.72153	2.81592	10.4948	0.643042	0.172537	0.0647753	0.000325969	0.122125	0.0582544
STHE65_v1_0717	Protease GN=STHE65_v1_0717	Other	-3.8045	-3.8045	-3.8045	-3.8045	-3.8045	-3.8045	-3.8045	-3.8045	-3.8045	-3.8045	-3.8045	-3.8045	1.10929	43.1027	0.992298	0.0255376	0.605688	0.0201866	0.947087	0.0438388
STHE65_v1_1543	Oligopeptide ABC transporter, permease protein OppB (TC 3.A.1.5.1)	Membrane	-3.13736	-3.13736	-3.13736	-3.13736	-3.13736	-3.13736	-3.13736	-3.13736	-3.13736	-3.13736	-3.13736	-3.13736	1.36981	0.207436	0.62429	4.12253	0.107371	0.00600776	0.158859	0.0283635
STHE65_v1_0242	transcription antitermination factor GN=nusG	Other	-3.12837	-3.12837	-3.12837	-3.12837	-3.12837	-3.12837	-3.12837	-3.12837	-3.12837	-3.12837	-3.12837	-3.12837	4.61743	9.53443	1.32602	0.642177	0.0402408	0.00294672	0.128857	0.477412
STHE65_v1_1854	elongation factor P GN=efp	Other	-2.55408	-2.55408	-2.55408	-2.55408	-2.55408	-2.55408	-2.55408	-2.55408	-2.55408	-2.55408	-2.55408	-2.55408	3.39987	12.9423	0.926137	0.243292	0.0531527	0.00134004	0.413758	0.0658808
STHE65_v1_0281	glutamate racemase GN=racE	Other	-4.34414	-4.34414	-4.34414	-4.34414	-4.34414	-4.34414	-4.34414	-4.34414	-4.34414	-4.34414	-4.34414	-4.34414	23.1707	12.2832	1.23259	2.32513	0.0209309	0.0878348	0.52621	0.484409
STHE65_v1_0463	ABC transporter ATP binding protein GN=STHE65_v1_0463	Membrane	-5.01105	-5.01105	-5.01105	-5.01105	-5.01105	-5.01105	-5.01105	-5.01105	-5.01105	-5.01105	-5.01105	-5.01105	7.27848	0.338408	0.28598	6.15086	0.00720554	0.0122621	0.026618	0.028119
STHE65_v1_0571	ribosomal protein L12 (BL9) GN=rplL	Ribosomal	-1.71019	-1.71019	-1.71019	-1.71019	-1.71019	-1.71019	-1.71019	-1.71019	-1.71019	-1.71019	-1.71019	-1.71019	1.17134	10.7949	0.888092	0.0963657	0.442877	0.00116109	0.559964	0.0255649
STHE65_v1_0418	Trans-2-enoyl-ACP reductase II GN=fabK	Other	-2.57159	-2.57159	-2.57159	-2.57159	-2.57159	-2.57159	-2.57159	-2.57159	-2.57159	-2.57159	-2.57159	-2.57159	1.89437	7.59866	0.945793	0.23579	0.190505	0.0134729	0.509126	0.103196
STHE65_v1_0557	uracil permease GN=pyrP	Membrane	-4.38555	-4.38555	-4.38555	-4.38555	-4.38555	-4.38555	-4.38555	-4.38555	-4.38555	-4.38555	-4.38555	-4.38555	2.1463	0.38763	0.855395	4.73632	0.0169072	0.0261005	0.682776	0.0134095
STHE65_v1_1583	ribosomal protein S21 GN=rpsU	Ribosomal	-3.13526	-3.13526	-3.13526	-3.13526	-3.13526	-3.13526	-3.13526	-3.13526	-3.13526	-3.13526	-3.13526	-3.13526	6.68672	8.02729	0.648617	0.540297	0.0307923	0.0385381	0.358088	0.309848
STHE65_v1_1758	putative enzyme with adenosyl binding site GN=ylbH	Other	-3.99415	-3.99415	-3.99415	-3.99415	-3.99415	-3.99415	-3.99415	-3.99415	-3.99415	-3.99415	-3.99415	-3.99415	1.89233	5.41285	1.44479	0.505095	0.283462	0.094587	0.192307	0.491166
STHE65_v1_1357	conserved protein of unknown function GN=STHE65_v1_1357	Membrane	-4.49846	-4.49846	-4.49846	-4.49846	-4.49846	-4.49846	-4.49846	-4.49846	-4.49846	-4.49846	-4.49846	-4.49846	2.29152	0.109082	0.463948	9.74629	0.108944	0.0509269	0.314796	0.0281014
STHE65_v1_0631	30S Ribosomal protein S1 GN=rpsA	Ribosomal	-1.7367	-1.7367	-1.7367	-1.7367	-1.7367	-1.7367	-1.7367	-1.7367	-1.7367	-1.7367	-1.7367	-1.7367	20.861	9.06781	0.894561	2.05799	0.0573703	0.0218482	0.23814	0.544963
STHE65_v1_0520	triose phosphate isomerase GN=tpiA	Glycolysis	-2.31998	-2.31998	-2.31998	-2.31998	-2.31998	-2.31998	-2.31998	-2.31998	-2.31998	-2.31998	-2.31998	-2.31998	8.53776	10.349	0.875353	0.722151	0.0387257	0.0190888	0.647443	0.542186
STHE65_v1_1848	putative carbohydrate kinase GN=gmuE	Other	-3.70223	-3.70223	-3.70223	-3.70223	-3.70223	-3.70223	-3.70223	-3.70223	-3.70223	-3.70223	-3.70223	-3.70223	2.90275	5.49535	1.79223	0.94669	0.118222	0.142144	0.033875	0.954174
STHE65_v1_0686	conserved protein of unknown function GN=STHE65_v1_0686	Other	-3.38719	-3.38719	-3.38719	-3.38719	-3.38719	-3.38719	-3.38719	-3.38719	-3.38719	-3.38719	-3.38719	-3.38719	3.01814	11.6126	1.1722	0.30466	0.0874587	0.00521928	0.626756	0.036607
STHE65_v1_0271	Membrane protein insertase YidC 2 GN=yidC	Membrane	-3.93452	-3.93452	-3.93452	-3.93452	-3.93452	-3.93452	-3.93452	-3.93452	-3.93452	-3.93452	-3.93452	-3.93452	2.98976	0.197321	1.04546	15.8405	0.0133353	0.000752746	0.497505	0.00248278
STHE65_v1_0517	ATP synthase epsilon chain GN=atpC	Other	-3.82847	-3.82847	-3.82847	-3.82847	-3.82847	-3.82847	-3.82847	-3.82847	-3.82847	-3.82847	-3.82847	-3.82847	4.90851	0.456867	0.958028	10.2929	0.0174004	0.00383048	0.829295	0.00671807
STHE65_v1_0040	Amidophosphoribosyltransferase (EC 2.4.2.14)	Other	-3.10271	-3.10271	-3.10271	-3.10271	-3.10271	-3.10271	-3.10271	-3.10271	-3.10271	-3.10271	-3.10271	-3.10271	0.5694	2.28802	0.178895	0.04452	0.319426	0.228718	0.0766009	0.0381771
STHE65_v1_0154	Uncharacterized MscS family protein YkuT GN=ykuT	Membrane	-6.12407	-6.12407	-6.12407	-6.12407	-6.12407	-6.12407	-6.12407	-6.12407	-6.12407	-6.12407	-6.12407	-6.12407	1.32113	0.0781823	2.10119	35.5061	0.574009	0.00358961	0.278293	0.00415886
STHE65_v1_0727	lysyl-tRNA synthetase GN=lysS	Other	-2.47984	-2.47984	-2.47984	-2.47984	-2.47984	-2.47984	-2.47984	-2.47984	-2.47984	-2.47984	-2.47984	-2.47984	4.34278	6.34779	1.23777	0.846808	0.0409443	0.00641234	0.0264513	0.760845
STHE65_v1_0538	glycyl-tRNA synthetase (alpha subunit) GN=glyQ	Other	-2.88259	-2.88259	-2.88259	-2.88259	-2.88259	-2.88259	-2.88259	-2.88259	-2.88259	-2.88259	-2.88259	-2.88259	11.756	12.1745	0.823329	0.795026	0.0109948	0.0269539	0.469035	0.697476
STHE65_v1_1975	putative protein with RNA binding domain GN=ytpR	Other	-3.83656	-3.83656	-3.83656	-3.83656	-3.83656	-3.83656	-3.83656	-3.83656	-3.83656	-3.83656	-3.83656	-3.83656	6.73998	99.3403	1.4283	0.0969068	0.0464702	0.0209164	0.086458	0.136147
STHE65_v1_1011	CRISPR type III-associated RAMP protein Csm3 GN=csm	Other	-3.91403	-3.91403	-3.91403	-3.91403	-3.91403	-3.91403	-3.91403	-3.91403	-3.91403	-3.91403	-3.91403	-3.91403	9.06112	7.31901	0.644355	0.797727	0.129615	0.109519	0.254655	0.909797
STHE65_v1_1642	Dihydrofolate synthase (EC 6.3.2.12) @ Folylpolyglutamate synthase (EC 6.3.2.17)	Other	-3.26261	-3.26261	-3.26261	-3.26261	-3.26261	-3.26261	-3.26261	-3.26261	-3.26261	-3.26261	-3.26261	-3.26261	0.802987	10.7313	0.727531	0.0544387	0.709817	0.0394493	0.335689	0.0372727
STHE65_v1_0786	ribosomal protein L31 GN=rpmEB	Ribosomal	-2.5696	-2.5696	-2.5696	-2.5696	-2.5696	-2.5696	-2.5696	-2.5696	-2.5696	-2.5696	-2.5696	-2.5696	8.78276	22.7493	0.730933	0.28219	0.0525672	0.000923313	0.0600742	0.184063
STHE65_v1_0724	MutT/nudix family protein GN=STHE65_v1_0724	Other	-4.4339	-4.4339	-4.4339	-4.4339	-4.4339	-4.4339	-4.4339	-4.4339	-4.4339	-4.4339	-4.4339	-4.4339	10.8705	9.93226	0.813422	0.890261	0.0231862	0.010503	0.508937	0.669299
STHE65_v1_0060	DNA mismatch repair recognition factor GN=mutS	Other	-4.19446	-4.19446	-4.19446	-4.19446	-4.19446	-4.19446	-4.19446	-4.19446	-4.19446	-4.19446	-4.19446	-4.19446	23.1778	1.66119	1.62464	22.6678	0.0351256	0.140783	0.212251	0.0298439
STHE65_v1_0226	prolyl-tRNA synthetase GN=proS	Other	-2.68234	-2.68234	-2.68234	-2.68234	-2.68234	-2.68234	-2.68234	-2.68234	-2.68234	-2.68234	-2.68234	-2.68234	2.14509	6.10263	1.02646	0.360804	0.194219	0.00118562	0.682168	0.159277
STHE65_v1_0404	Ribosome-associated factor Y GN=STHE65_v1_0404	Other	-2.8462	-2.8462	-2.8462	-2.8462	-2.8462	-2.8462	-2.8462	-2.8462	-2.8462	-2.8462	-2.8462	-2.8462	3.46961	13.2353	0.923114	0.241992	0.0913578	0.0371004	0.780842	0.129887
STHE65_v1_0684	chorismate synthase GN=aroF	Other	-3.52625	-3.52625	-3.52625	-3.52625	-3.52625	-3.52625	-3.52625	-3.52625	-3.52625	-3.52625	-3.52625	-3.52625	7.04324	8.33791	1.68752	1.42549	0.057615	0.052346	0.118861	0.672499
STHE65_v1_1140	Eps10 protein GN=eps	Other	-4.62558	-4.62558	-4.62558	-4.62558	-4.62558	-4.62558	-4.62558	-4.62558	-4.62558	-4.62558	-4.62558	-4.62558	0.771255	0.381638	1.35726	2.74289	0.672836	0.143514	0.429812	0.311186
STHE65_v1_1532	DNA-directed RNA polymerase subunit omega GN=rpoZ	Other	-3.11733	-3.11733	-3.11733	-3.11733	-3.11733	-3.11733	-3.11733	-3.11733	-3.11733	-3.11733	-3.11733	-3.11733	4.33266	0.95407	0.764463	3.47161	0.100161	0.844318	0.309625	0.117747
STHE65_v1_1469	UDP-N-acetylglucosamine 2-epimerase GN=STHE65_v1_1469	Other	-5.31353	-5.31353	-5.31353	-5.31353	-5.31353	-5.31353	-5.31353	-5.31353	-5.31353	-5.31353	-5.31353	-5.31353	5.90643	5.82157	1.02404	1.03896	0.0165327	0.0117467	0.934153	0.873273
STHE65_v1_0687	L-2-hydroxyisocaproate dehydrogenase GN=STHE65_v1_0687	Other	-3.23159	-3.23159	-3.23159	-3.23159	-3.23159	-3.23159	-3.23159	-3.23159	-3.23159	-3.23159	-3.23159	-3.23159	1.19535	7.03735	0.764568	0.129867	0.685695	0.00107335	0.429496	0.0773024
STHE65_v1_1530	methionyl-tRNA formyltransferase GN=fmt	Other	-3.87367	-3.87367	-3.87367	-3.87367	-3.87367	-3.87367	-3.87367	-3.87367	-3.87367	-3.87367	-3.87367	-3.87367	6.06233	45.8229	2.06077	0.272638	0.122216	0.0189657	0.070305	0.382847
STHE65_v1_1210	DNA-entry nuclease GN=endA	Membrane	-4.76316	-4.76316	-4.76316	-4.76316	-4.76316	-4.76316	-4.76316	-4.76316	-4.76316	-4.76316	-4.76316	-4.76316	0.378875	0.410971	2.57616	2.37496	0.00454909	0.00457668	0.0921606	0.0877632
STHE65_v1_0518	Lipid II flippase FtsW GN=ftsW	Membrane	-6.12407	-6.12407	-6.12407	-6.12407	-6.12407	-6.12407	-6.12407	-6.12407	-6.12407	-6.12407	-6.12407	-6.12407	0.349059	0.0673909	1.65242	8.55889	0.300668	0.0368869	0.454929	0.0280826
STHE65_v1_0111	ribosomal protein S9 GN=rpsI	Ribosomal	-2.5445	-2.5445	-2.5445	-2.5445	-2.5445	-2.5445	-2.5445	-2.5445	-2.5445	-2.5445	-2.5445	-2.5445	1.64569	17.2996	1.17213	0.111503	0.273567	0.0290571	0.0366955	0.112035
STHE65_v1_1639	dihydropteroate synthase GN=sul	Other	-3.4521	-3.4521	-3.4521	-3.4521	-3.4521	-3.4521	-3.4521	-3.4521	-3.4521	-3.4521	-3.4521	-3.4521	1.03768	6.15956	1.22927	0.207091	0.938037	0.0293423	0.106686	0.149541
STHE65_v1_1541	Oligopeptide ABC transporter, ATP-binding protein OppD (TC 3.A.1.5.1)	Other	-3.07069	-3.07069	-3.07069	-3.07069	-3.07069	-3.07069	-3.07069	-3.07069	-3.07069	-3.07069	-3.07069	-3.07069	15.5782	0.240672	0.689911	44.6565	0.0435869	0.0124681	0.164281	0.00632195
STHE65_v1_1329	Single strand DNA-specific exonuclease GN=recJ	Other	-4.82337	-4.82337	-4.82337	-4.82337	-4.82337	-4.82337	-4.82337	-4.82337	-4.82337	-4.82337	-4.82337	-4.82337	9.9865	2.98264	0.938987	3.14392	0.00364717	0.149459	0.68233	0.192834
STHE65_v1_0771	UDP-N-acetylmuramoylalanyl-D-glutamate ligase GN=murD	Other	-3.13311	-3.13311	-3.13311	-3.13311	-3.13311	-3.13311	-3.13311	-3.13311	-3.13311	-3.13311	-3.13311	-3.13311	2.4018	22.3262	0.834226	0.089744	0.082814	0.0323611	0.232847	0.0890553
STHE65_v1_1566	putative glycosyltransferase - possibly involved in cell wall localization and side chain formation of rhamnose-glucose polysaccharide	Other	-4.10047	-4.10047	-4.10047	-4.10047	-4.10047	-4.10047	-4.10047	-4.10047	-4.10047	-4.10047	-4.10047	-4.10047	3.30942	0.186833	0.877171	15.5375	0.0249279	0.00826834	0.204651	0.00679721
STHE65_v1_0042	phosphoribosylglycinamide formyltransferase GN=purN	Other	-3.92017	-3.92017	-3.92017	-3.92017	-3.92017	-3.92017	-3.92017	-3.92017	-3.92017	-3.92017	-3.92017	-3.92017	1.42405	1.23146	0.0586933	0.0678723	0.244937	0.865997	0.0230907	0.180244
STHE65_v1_1759	thioredoxin reductase GN=trxB	Other	-3.34757	-3.34757	-3.34757	-3.34757	-3.34757	-3.34757	-3.34757	-3.34757	-3.34757	-3.34757	-3.34757	-3.34757	2.63277	7.01602	1.41975	0.532765	0.149181	0.00222797	0.177505	0.250897
STHE65_v1_2102	conserved protein of unknown function GN=STHE65_v1_2102	Other	-4.37833	-4.37833	-4.37833	-4.37833	-4.37833	-4.37833	-4.37833	-4.37833	-4.37833	-4.37833	-4.37833	-4.37833	36.6361	3.99176	3.11632	28.6013	0.00146084	0.151122	0.089435	0.0133975
STHE65_v1_0350	Helicase loader DnaB	Other	-4.18089	-4.18089	-4.18089	-4.18089	-4.18089	-4.18089	-4.18089	-4.18089	-4.18089	-4.18089	-4.18089	-4.18089	20.277	0.609547	1.32791	44.1739	0.0310971	0.0505328	0.0540051	0.0214098
STHE65_v1_1713	Hit-family hydrolase GN=hinT	Other	-3.22114	-3.22114	-3.22114	-3.22114	-3.22114	-3.22114	-3.22114	-3.22114	-3.22114	-3.22114	-3.22114	-3.22114	4.14905	16.0858	0.985464	0.254182	0.0470643	0.00928711	0.903627	0.168202
STHE65_v1_1214	UDP-glucose 4-epimerase GN=galE	Other	-3.39761	-3.39761	-3.39761	-3.39761	-3.39761	-3.39761	-3.39761	-3.39761	-3.39761	-3.39761	-3.39761	-3.39761	2.49659	6.31126	1.15559	0.457126	0.212579	0.0295729	0.000803231	0.434194
STHE65_v1_1061	4-alpha-glucanotransferase GN=malQ	Other	-2.86172	-2.86172	-2.86172	-2.86172	-2.86172	-2.86172	-2.86172	-2.86172	-2.86172	-2.86172	-2.86172	-2.86172	0.823248	1.75387	0.448342	0.210447	0.713374	0.293077	0.118063	0.176094
STHE65_v1_1868	ribosomal protein S18 GN=rpsR	Ribosomal	-2.68665	-2.68665	-2.68665	-2.68665	-2.68665	-2.68665	-2.68665	-2.68665	-2.68665	-2.68665	-2.68665	-2.68665	3.46115	16.4008	0.917338	0.193591	0.0583676	0.0123304	0.477495	0.060047
STHE65_v1_1261	conserved protein of unknown function GN=STHE65_v1_1261	Phage	-5.10784	-5.10784	-5.10784	-5.10784	-5.10784	-5.10784	-5.10784	-5.10784	-5.10784	-5.10784	-5.10784	-5.10784	0.791885	2.58456	172.731	52.9232	0.856696	0.340725	0.010061	0.00837721
STHE65_v1_0282	Non-canonical purine NTP pyrophosphatase GN=STHE65_v1_0282	Other	-3.69567	-3.69567	-3.69567	-3.69567	-3.69567	-3.69567	-3.69567	-3.69567	-3.69567	-3.69567	-3.69567	-3.69567	21.0227	10.8611	1.49753	2.89863	0.0263767	0.0074547	0.394732	0.094928
STHE65_v1_1845	translocase binding subunit (ATPase) GN=secA	Other	-2.78765	-2.78765	-2.78765	-2.78765	-2.78765	-2.78765	-2.78765	-2.78765	-2.78765	-2.78765	-2.78765	-2.78765	2.70303	1.2322	1.17714	2.58224	0.0686834	0.370941	0.31545	0.0973275
STHE65_v1_1839	putative L-asparaginase GN=ansA	Other	-4.46064	-4.46064	-4.46064	-4.46064	-4.46064	-4.46064	-4.46064	-4.46064	-4.46064	-4.46064	-4.46064	-4.46064	10.4486	16.0544	0.652968	0.424969	0.0446522	0.0060858	0.0970737	0.277064
STHE65_v1_1556	inorganic polyphosphate/ATP-NAD kinase GN=ppnKA	Other	-4.43646	-4.43646	-4.43646	-4.43646	-4.43646	-4.43646	-4.43646	-4.43646	-4.43646	-4.43646	-4.43646	-4.43646	22.2247	8.67436	2.15921	5.53217	0.0299465	0.265599	0.179032	0.382075
STHE65_v1_0460	glutamate dehydrogenase, NADP-specific GN=gdhA	Other	-3.55244	-3.55244	-3.55244	-3.55244	-3.55244	-3.55244	-3.55244	-3.55244	-3.55244	-3.55244	-3.55244	-3.55244	8.39389	3.01589	0.428964	1.1939	0.0615192	0.345118	0.209055	0.875512
STHE65_v1_1492	ATP-dependent dsDNA exonuclease GN=sbcC	Other	-4.86895	-4.86895	-4.86895	-4.86895	-4.86895	-4.86895	-4.86895	-4.86895	-4.86895	-4.86895	-4.86895	-4.86895	10.8752	9.74078	0.93059	1.03896	0.00185523	0.00077152	0.593936	0.873273
STHE65_v1_1096	Pyruvate dehydrogenase E1 component alpha subunit (EC 1.2.4.1)	Other	-3.35904	-3.35904	-3.35904	-3.35904	-3.35904	-3.35904	-3.35904	-3.35904	-3.35904	-3.35904	-3.35904	-3.35904	6.60869	5.72592	0.875014	1.00992	0.0456647	0.0856835	0.260543	0.991822
STHE65_v1_0529	conserved protein of unknown function GN=STHE65_v1_0529	Other	-3.64094	-3.64094	-3.64094	-3.64094	-3.64094	-3.64094	-3.64094	-3.64094	-3.64094	-3.64094	-3.64094	-3.64094	1.2673	18.435	0.893768	0.0614417	0.503138	0.10484	0.18119	0.157505
STHE65_v1_1032	Uncharacterized transporter HI_0883 GN=STHE65_v1_1032	Membrane	-4.74269	-4.74269	-4.74269	-4.74269	-4.74269	-4.74269	-4.74269	-4.74269	-4.74269	-4.74269	-4.74269	-4.74269	2.29782	0.1031	0.6128	13.6577	0.40183	0.00903458	0.294841	0.0726823
STHE65_v1_0004	putative GTPase with RNA binding site GN=engD	Other	-3.11448	-3.11448	-3.11448	-3.11448	-3.11448	-3.11448	-3.11448	-3.11448	-3.11448	-3.11448	-3.11448	-3.11448	3.59455	3.69304	2.42437	2.35971	0.0742483	0.122474	0.0139824	0.350387
STHE65_v1_0664	dephosphocoenzyme A kinase GN=coaE	Other	-4.70638	-4.70638	-4.70638	-4.70638	-4.70638	-4.70638	-4.70638	-4.70638	-4.70638	-4.70638	-4.70638	-4.70638	17.1051	8.94204	0.543138	1.03896	0.000570305	0.0103039	0.0625902	0.873273
STHE65_v1_1856	putative aminopeptidase GN=yqhT	Other	-4.45753	-4.45753	-4.45753	-4.45753	-4.45753	-4.45753	-4.45753	-4.45753	-4.45753	-4.45753	-4.45753	-4.45753	0.378204	11.6991	0.672698	0.0217468	0.199387	0.0366788	0.113136	0.0608551
STHE65_v1_0857	putative aspartate aminotransferase GN=aspB	Other	-3.05341	-3.05341	-3.05341	-3.05341	-3.05341	-3.05341	-3.05341	-3.05341	-3.05341	-3.05341	-3.05341	-3.05341	0.631841	5.73751	0.979847	0.107905	0.257732	0.00250054	0.934229	0.0601751
STHE65_v1_2142	ABC efflux transporter (ATP-binding protein) GN=ybaE	Other	-5.23961	-5.23961	-5.23961	-5.23961	-5.23961	-5.23961	-5.23961	-5.23961	-5.23961	-5.23961	-5.23961	-5.23961	6.62099	0.495084	1.7088	22.8526	0.0271899	0.466763	0.706324	0.0447916
STHE65_v1_1347	putative dTDP-4-dehydrorhamnose 3,5-epimerase GN=rfbC	Other	-3.14544	-3.14544	-3.14544	-3.14544	-3.14544	-3.14544	-3.14544	-3.14544	-3.14544	-3.14544	-3.14544	-3.14544	0.351368	8.22408	0.813027	0.034736	0.158818	0.0161315	0.133776	0.0425487
STHE65_v1_0240	Penicillin-binding protein 2A GN=pbp2A	Membrane	-4.28588	-4.28588	-4.28588	-4.28588	-4.28588	-4.28588	-4.28588	-4.28588	-4.28588	-4.28588	-4.28588	-4.28588	0.377355	0.0722813	0.924544	4.82672	0.101331	0.00653578	0.874165	0.0010292
STHE65_v1_0775	cell-division initiation protein GN=ftsZ	Other	-2.43019	-2.43019	-2.43019	-2.43019	-2.43019	-2.43019	-2.43019	-2.43019	-2.43019	-2.43019	-2.43019	-2.43019	1.72903	2.66068	1.076	0.699229	0.240196	0.0114994	0.347947	0.513889
STHE65_v1_1260	conserved protein of unknown function GN=STHE65_v1_1260	Phage	-6.12407	-6.12407	-6.12407	-6.12407	-6.12407	-6.12407	-6.12407	-6.12407	-6.12407	-6.12407	-6.12407	-6.12407	0.475057	0.0695347	22.0021	150.317	0.316661	0.000901156	0.00433928	0.0117945
STHE65_v1_0580	ABC transporter ATP binding protein GN=STHE65_v1_0580	Other	-2.9631	-2.9631	-2.9631	-2.9631	-2.9631	-2.9631	-2.9631	-2.9631	-2.9631	-2.9631	-2.9631	-2.9631	12.4851	3.99488	0.744087	2.32547	0.0326973	0.208831	0.788444	0.642045
STHE65_v1_1519	tRNA(m1G37)methyltransferase GN=trmD	Other	-4.16709	-4.16709	-4.16709	-4.16709	-4.16709	-4.16709	-4.16709	-4.16709	-4.16709	-4.16709	-4.16709	-4.16709	3.45382	4.63591	2.58253	1.92403	0.0189374	0.044348	0.0330869	0.192835
STHE65_v1_0438	glutathione oxidoreductase GN=gor	Other	-3.98324	-3.98324	-3.98324	-3.98324	-3.98324	-3.98324	-3.98324	-3.98324	-3.98324	-3.98324	-3.98324	-3.98324	4.40714	16.4195	1.40333	0.376668	0.0714357	0.0548894	0.391379	0.222154
STHE65_v1_0989	Phosphorylase, Pnp/Udp family GN=STHE65_v1_0989	Other	-4.88506	-4.88506	-4.88506	-4.88506	-4.88506	-4.88506	-4.88506	-4.88506	-4.88506	-4.88506	-4.88506	-4.88506	1.58823	1.31077	0.499019	0.604647	0.766396	0.792588	0.520976	0.648008
STHE65_v1_0640	conserved protein of unknown function GN=STHE65_v1_0640	Other	-3.87529	-3.87529	-3.87529	-3.87529	-3.87529	-3.87529	-3.87529	-3.87529	-3.87529	-3.87529	-3.87529	-3.87529	3.49941	28.6243	0.734536	0.0897994	0.0869742	0.0194701	0.196681	0.0797519
STHE65_v1_1624	3-phosphoglycerate dehydrogenase GN=STHE65_v1_1624	Other	-3.41122	-3.41122	-3.41122	-3.41122	-3.41122	-3.41122	-3.41122	-3.41122	-3.41122	-3.41122	-3.41122	-3.41122	2.08611	5.51781	0.343536	0.12988	0.203141	0.041541	0.0259818	0.113606
STHE65_v1_1885	Signal peptidase I GN=lepB	Membrane	-3.54144	-3.54144	-3.54144	-3.54144	-3.54144	-3.54144	-3.54144	-3.54144	-3.54144	-3.54144	-3.54144	-3.54144	0.306088	0.282793	1.15629	1.25154	0.0296642	0.00118816	0.362631	0.548279
STHE65_v1_0688	3-phosphoshikimate 1-carboxyvinyltransferase (EC 2.5.1.19)	Other	-3.3706	-3.3706	-3.3706	-3.3706	-3.3706	-3.3706	-3.3706	-3.3706	-3.3706	-3.3706	-3.3706	-3.3706	1.3942	19.423	0.935899	0.0671798	0.394643	0.00321852	0.597384	0.00894242
STHE65_v1_1369	Phosphotransferase system, phosphocarrier protein HPr	Other	-2.43151	-2.43151	-2.43151	-2.43151	-2.43151	-2.43151	-2.43151	-2.43151	-2.43151	-2.43151	-2.43151	-2.43151	8.60641	12.4186	0.561353	0.389033	0.0594149	0.0176698	0.36582	0.0701714
STHE65_v1_0187	Undecaprenyl-phosphate alpha-N-acetylglucosaminyl 1-phosphate transferase (EC 2.7.8.33)	Membrane	-4.56426	-4.56426	-4.56426	-4.56426	-4.56426	-4.56426	-4.56426	-4.56426	-4.56426	-4.56426	-4.56426	-4.56426	5.77762	0.293803	1.08045	21.2471	0.0591226	0.0348711	0.531082	0.0232697
STHE65_v1_1399	Transcriptional regulator GN=STHE65_v1_1399	Other	-3.77951	-3.77951	-3.77951	-3.77951	-3.77951	-3.77951	-3.77951	-3.77951	-3.77951	-3.77951	-3.77951	-3.77951	3.91101	17.8465	0.737231	0.161562	0.0596757	0.0551119	0.266867	0.125387
STHE65_v1_1500	galactose-1-phosphate uridyltransferase GN=galT	Glycolysis	-3.28805	-3.28805	-3.28805	-3.28805	-3.28805	-3.28805	-3.28805	-3.28805	-3.28805	-3.28805	-3.28805	-3.28805	0.205781	6.80965	0.442708	0.0133782	0.114046	0.081325	0.215316	0.0353461
STHE65_v1_0558	aspartate carbamoyltransferase GN=pyrB	Other	-4.35299	-4.35299	-4.35299	-4.35299	-4.35299	-4.35299	-4.35299	-4.35299	-4.35299	-4.35299	-4.35299	-4.35299	5.43057	8.73636	0.652062	0.405325	0.171033	0.0625043	0.286374	0.538327
STHE65_v1_1370	isocitrate dehydrogenase GN=icd	Other	-4.68537	-4.68537	-4.68537	-4.68537	-4.68537	-4.68537	-4.68537	-4.68537	-4.68537	-4.68537	-4.68537	-4.68537	0.46239	14.2103	0.797603	0.0259533	0.211302	0.0161488	0.550219	0.0221992
STHE65_v1_1279	conserved protein of unknown function GN=STHE65_v1_1279	Phage	-4.22305	-4.22305	-4.22305	-4.22305	-4.22305	-4.22305	-4.22305	-4.22305	-4.22305	-4.22305	-4.22305	-4.22305	1.9604	11.4404	0.348113	0.059652	0.0395217	0.0119702	0.0807871	0.00165024
STHE65_v1_2045	ribosomal protein S13 GN=rpsM	Ribosomal	-2.28855	-2.28855	-2.28855	-2.28855	-2.28855	-2.28855	-2.28855	-2.28855	-2.28855	-2.28855	-2.28855	-2.28855	2.04881	11.8158	1.01465	0.175936	0.146465	0.014566	0.890049	0.0810051
STHE65_v1_0660	putative metal-dependent hydrolase GN=yqfG	Other	-4.06104	-4.06104	-4.06104	-4.06104	-4.06104	-4.06104	-4.06104	-4.06104	-4.06104	-4.06104	-4.06104	-4.06104	42.2451	93.9267	1.11348	0.500807	0.0165037	0.00272306	0.761659	0.313814
STHE65_v1_0617	Thymidylate synthase GN=thyA	Other	-4.10215	-4.10215	-4.10215	-4.10215	-4.10215	-4.10215	-4.10215	-4.10215	-4.10215	-4.10215	-4.10215	-4.10215	1.00059	5.70816	1.04895	0.183871	0.999074	0.130609	0.905647	0.17383
STHE65_v1_0513	ATP synthase subunit delta GN=atpH	Other	-3.13733	-3.13733	-3.13733	-3.13733	-3.13733	-3.13733	-3.13733	-3.13733	-3.13733	-3.13733	-3.13733	-3.13733	5.66569	0.405145	1.14933	16.0726	0.0835527	0.0204079	0.477349	0.0277052
STHE65_v1_0868	queuosine biosynthesis enzyme GN=queE	Other	-4.9527	-4.9527	-4.9527	-4.9527	-4.9527	-4.9527	-4.9527	-4.9527	-4.9527	-4.9527	-4.9527	-4.9527	10.0392	9.28261	1.82948	1.9786	0.00117224	0.00769068	0.0170903	0.117066
STHE65_v1_0785	conserved membrane protein of unknown function GN=STHE65_v1_0785	Membrane	-4.52261	-4.52261	-4.52261	-4.52261	-4.52261	-4.52261	-4.52261	-4.52261	-4.52261	-4.52261	-4.52261	-4.52261	3.06179	0.138204	1.05189	23.3037	0.20603	0.0263181	0.909821	0.0649748
STHE65_v1_2059	ribosomal protein S17 (BS16) GN=rpsQ	Ribosomal	-2.56265	-2.56265	-2.56265	-2.56265	-2.56265	-2.56265	-2.56265	-2.56265	-2.56265	-2.56265	-2.56265	-2.56265	5.1388	28.0527	0.825982	0.151306	0.0133781	0.0320178	0.140331	0.165297
STHE65_v1_0574	conserved membrane protein of unknown function GN=STHE65_v1_0574	Membrane	-4.65653	-4.65653	-4.65653	-4.65653	-4.65653	-4.65653	-4.65653	-4.65653	-4.65653	-4.65653	-4.65653	-4.65653	0.757863	0.190424	1.26129	5.01978	0.588835	0.042771	0.5287	0.10486
STHE65_v1_1565	Polysaccharide biosynthesis protein GN=rgpF	Other	-3.48223	-3.48223	-3.48223	-3.48223	-3.48223	-3.48223	-3.48223	-3.48223	-3.48223	-3.48223	-3.48223	-3.48223	4.27463	0.333117	1.39802	17.9397	0.0987598	2.40994e-05	0.199994	0.0130375
STHE65_v1_0971	Alpha-acetolactate decarboxylase GN=aldC	Other	-3.74598	-3.74598	-3.74598	-3.74598	-3.74598	-3.74598	-3.74598	-3.74598	-3.74598	-3.74598	-3.74598	-3.74598	2.42523	31.1166	0.714831	0.0557141	0.17013	0.032699	0.148655	0.099521
STHE65_v1_1287	short-chain flavodoxin GN=ykuP	Other	-3.8931	-3.8931	-3.8931	-3.8931	-3.8931	-3.8931	-3.8931	-3.8931	-3.8931	-3.8931	-3.8931	-3.8931	0.535977	5.38263	2.28613	0.227642	0.23863	0.0126435	0.129925	0.0266374
STHE65_v1_0188	sulfur mobilizing ABC protein, ATPase GN=sufC	Other	-2.83613	-2.83613	-2.83613	-2.83613	-2.83613	-2.83613	-2.83613	-2.83613	-2.83613	-2.83613	-2.83613	-2.83613	0.840611	9.83621	1.12944	0.0965226	0.631148	0.00646266	0.487706	0.0609079
STHE65_v1_1413	Hydrolase, haloacid dehalogenase-like family GN=STHE65_v1_1413	Other	-4.75124	-4.75124	-4.75124	-4.75124	-4.75124	-4.75124	-4.75124	-4.75124	-4.75124	-4.75124	-4.75124	-4.75124	14.2208	24.2684	1.77304	1.03896	7.77686e-05	0.0089613	0.156821	0.873273
STHE65_v1_1814	16S rRNA (cytosine(1402)-N(4))-methyltransferase (EC 2.1.1.199)	Other	-4.48206	-4.48206	-4.48206	-4.48206	-4.48206	-4.48206	-4.48206	-4.48206	-4.48206	-4.48206	-4.48206	-4.48206	17.7167	24.8131	1.05268	0.751616	0.01912	0.000336713	0.201084	0.512867
STHE65_v1_0177	Peptide deformylase GN=def	Other	-3.15603	-3.15603	-3.15603	-3.15603	-3.15603	-3.15603	-3.15603	-3.15603	-3.15603	-3.15603	-3.15603	-3.15603	2.88157	1.69021	0.283041	0.482544	0.0980996	0.0460222	0.0493327	0.0248543
STHE65_v1_0252	nicotinate phosphoribosyltransferase GN=pncB	Other	-3.48245	-3.48245	-3.48245	-3.48245	-3.48245	-3.48245	-3.48245	-3.48245	-3.48245	-3.48245	-3.48245	-3.48245	2.64165	19.7409	0.724845	0.0969959	0.144065	0.0781445	0.0448016	0.214955
STHE65_v1_0630	conserved protein of unknown function GN=STHE65_v1_0630	Other	-3.27192	-3.27192	-3.27192	-3.27192	-3.27192	-3.27192	-3.27192	-3.27192	-3.27192	-3.27192	-3.27192	-3.27192	3.06699	8.77521	0.794115	0.277548	0.0488061	0.0447311	0.530499	0.0195673
STHE65_v1_0776	conserved hypothetical protein GN=ylmE	Other	-3.97531	-3.97531	-3.97531	-3.97531	-3.97531	-3.97531	-3.97531	-3.97531	-3.97531	-3.97531	-3.97531	-3.97531	26.9953	45.3698	0.872596	0.519201	0.0886799	0.0113139	0.531542	0.657354
STHE65_v1_0367	conserved membrane protein of unknown function GN=STHE65_v1_0367	Membrane	-3.9786	-3.9786	-3.9786	-3.9786	-3.9786	-3.9786	-3.9786	-3.9786	-3.9786	-3.9786	-3.9786	-3.9786	1.42804	0.214899	0.739419	4.91357	0.0640465	0.00621653	0.0582731	0.00399416
STHE65_v1_0259	cell division protein GN=gpsB	Other	-4.08336	-4.08336	-4.08336	-4.08336	-4.08336	-4.08336	-4.08336	-4.08336	-4.08336	-4.08336	-4.08336	-4.08336	0.929051	0.540621	0.645323	1.10898	0.585807	0.203334	0.491905	0.390149
STHE65_v1_0427	S-ribosylhomocysteine lyase GN=luxS	Other	-2.79696	-2.79696	-2.79696	-2.79696	-2.79696	-2.79696	-2.79696	-2.79696	-2.79696	-2.79696	-2.79696	-2.79696	1.90508	4.73663	0.67783	0.272624	0.110148	0.00206316	0.0249481	0.0291804
STHE65_v1_1910	ribosomal protein S7 (BS7) GN=rpsG	Ribosomal	-2.50716	-2.50716	-2.50716	-2.50716	-2.50716	-2.50716	-2.50716	-2.50716	-2.50716	-2.50716	-2.50716	-2.50716	2.02636	14.8842	1.20502	0.164054	0.222463	0.0240698	0.283919	0.122437
STHE65_v1_2144	CDP-diacylglycerol--glycerol-3-phosphate 3-phosphatidyltransferase (EC 2.7.8.5)	Membrane	-4.42409	-4.42409	-4.42409	-4.42409	-4.42409	-4.42409	-4.42409	-4.42409	-4.42409	-4.42409	-4.42409	-4.42409	2.34539	0.145261	0.86546	13.9738	0.215115	0.00313645	0.420633	0.0261316
STHE65_v1_0931	Type III restriction-modification system DNA endonuclease res (EC 3.1.21.5)	Other	-4.28824	-4.28824	-4.28824	-4.28824	-4.28824	-4.28824	-4.28824	-4.28824	-4.28824	-4.28824	-4.28824	-4.28824	13.9728	0.855812	0.893912	14.5949	0.0327345	0.662713	0.33789	0.0204645
STHE65_v1_1387	Bis-ABC ATPase SPy1206	Other	-3.50438	-3.50438	-3.50438	-3.50438	-3.50438	-3.50438	-3.50438	-3.50438	-3.50438	-3.50438	-3.50438	-3.50438	2.79312	3.48372	1.21184	0.971607	0.0923534	0.186209	0.52775	0.9712
STHE65_v1_1227	Elongation factor G GN=STHE65_v1_1227	Other	-4.71922	-4.71922	-4.71922	-4.71922	-4.71922	-4.71922	-4.71922	-4.71922	-4.71922	-4.71922	-4.71922	-4.71922	2.8221	1.64335	2.89825	4.97711	0.296801	0.301212	0.0330831	0.11702
STHE65_v1_1634	Spermidine/putrescine import ABC transporter ATP-binding protein PotA (TC 3.A.1.11.1)	Other	-3.90308	-3.90308	-3.90308	-3.90308	-3.90308	-3.90308	-3.90308	-3.90308	-3.90308	-3.90308	-3.90308	-3.90308	24.2508	0.361658	1.35193	90.6532	0.0480972	0.0604402	0.331007	0.0329572
STHE65_v1_1730	glutamyl-tRNA(Gln) amidotransferase (subunit A) GN=gatA	Other	-2.97245	-2.97245	-2.97245	-2.97245	-2.97245	-2.97245	-2.97245	-2.97245	-2.97245	-2.97245	-2.97245	-2.97245	0.857596	5.48163	1.42007	0.222169	0.717588	0.00201003	0.0410869	0.090991
STHE65_v1_1337	Histidinol-phosphatase-related protein	Other	-5.37305	-5.37305	-5.37305	-5.37305	-5.37305	-5.37305	-5.37305	-5.37305	-5.37305	-5.37305	-5.37305	-5.37305	0.138658	3.64818	1.32651	0.0504175	0.058661	0.0202588	0.690534	0.0685829
STHE65_v1_1749	Hemolysins and related proteins containing CBS domains	Membrane	-4.24461	-4.24461	-4.24461	-4.24461	-4.24461	-4.24461	-4.24461	-4.24461	-4.24461	-4.24461	-4.24461	-4.24461	21.8421	0.385188	1.06732	60.5224	0.020385	0.0361259	0.709421	0.014723
STHE65_v1_0136	molecular chaperone GN=dnaK	Other	-1.55435	-1.55435	-1.55435	-1.55435	-1.55435	-1.55435	-1.55435	-1.55435	-1.55435	-1.55435	-1.55435	-1.55435	4.03094	7.88549	0.527144	0.269468	0.0277717	0.00108661	0.031103	0.0409282
STHE65_v1_0889	Cystathionine gamma-lyase (EC 4.4.1.1)	Other	-2.81565	-2.81565	-2.81565	-2.81565	-2.81565	-2.81565	-2.81565	-2.81565	-2.81565	-2.81565	-2.81565	-2.81565	2.88785	4.67538	0.920267	0.568424	0.0315929	0.0167792	0.896008	0.267347
STHE65_v1_0030	phosphoribosylpyrophosphate synthetase GN=prs	Other	-2.79488	-2.79488	-2.79488	-2.79488	-2.79488	-2.79488	-2.79488	-2.79488	-2.79488	-2.79488	-2.79488	-2.79488	2.86853	2.4058	1.58688	1.8921	0.116992	0.118553	0.0556696	0.404839
STHE65_v1_1559	phosphoribosylpyrophosphate synthetase GN=prs	Other	-2.8104	-2.8104	-2.8104	-2.8104	-2.8104	-2.8104	-2.8104	-2.8104	-2.8104	-2.8104	-2.8104	-2.8104	1.73773	2.88787	1.66824	1.00384	0.254553	0.104456	0.0760086	0.996105
STHE65_v1_0400	cysteine synthase GN=cysK	Other	-3.35153	-3.35153	-3.35153	-3.35153	-3.35153	-3.35153	-3.35153	-3.35153	-3.35153	-3.35153	-3.35153	-3.35153	3.74729	3.3893	0.547016	0.604794	0.0557538	0.0929113	0.0406015	0.456366
STHE65_v1_0625	conserved protein of unknown function GN=STHE65_v1_0625	Other	-4.29196	-4.29196	-4.29196	-4.29196	-4.29196	-4.29196	-4.29196	-4.29196	-4.29196	-4.29196	-4.29196	-4.29196	2.50953	12.7867	0.657403	0.129022	0.163532	0.0629702	0.241839	0.122812
STHE65_v1_1913	Pur operon repressor PurR	Other	-3.41105	-3.41105	-3.41105	-3.41105	-3.41105	-3.41105	-3.41105	-3.41105	-3.41105	-3.41105	-3.41105	-3.41105	5.49731	6.34335	0.738853	0.640309	0.0281965	0.0497459	0.0805936	0.56015
STHE65_v1_0291	K+ transporter (Trk) NAD+ binding protein GN=STHE65_v1_0291	Other	-4.31662	-4.31662	-4.31662	-4.31662	-4.31662	-4.31662	-4.31662	-4.31662	-4.31662	-4.31662	-4.31662	-4.31662	21.182	1.08978	1.01131	19.6567	0.0337874	0.585249	0.919113	0.041338
STHE65_v1_0261	conserved protein of unknown function GN=STHE65_v1_0261	Other	-3.18969	-3.18969	-3.18969	-3.18969	-3.18969	-3.18969	-3.18969	-3.18969	-3.18969	-3.18969	-3.18969	-3.18969	1.49336	0.308207	0.75867	3.67598	0.0189846	0.00919044	0.356516	0.00456207
STHE65_v1_0029	Glucan binding protein GN=pcsB	Membrane	-3.73298	-3.73298	-3.73298	-3.73298	-3.73298	-3.73298	-3.73298	-3.73298	-3.73298	-3.73298	-3.73298	-3.73298	0.0419773	0.340477	0.962193	0.118628	0.00686903	0.159835	0.895989	0.0329882
STHE65_v1_1403	dihydrodipicolinate synthase GN=dapA	Other	-3.23444	-3.23444	-3.23444	-3.23444	-3.23444	-3.23444	-3.23444	-3.23444	-3.23444	-3.23444	-3.23444	-3.23444	0.659556	1.67713	0.970778	0.381774	0.362275	0.224022	0.91316	0.138351
STHE65_v1_1805	putative Fe-S-cluster AdoMet radical enzyme GN=yloN	Other	-3.73292	-3.73292	-3.73292	-3.73292	-3.73292	-3.73292	-3.73292	-3.73292	-3.73292	-3.73292	-3.73292	-3.73292	3.15398	6.09429	1.88783	0.97701	0.431956	0.0228306	0.184546	0.984357
STHE65_v1_1756	conserved protein of unknown function GN=STHE65_v1_1756	Membrane	-3.60196	-3.60196	-3.60196	-3.60196	-3.60196	-3.60196	-3.60196	-3.60196	-3.60196	-3.60196	-3.60196	-3.60196	0.951837	0.20284	1.18529	5.56202	0.814382	0.00378625	0.275364	0.000998704
STHE65_v1_1253	conserved protein of unknown function GN=STHE65_v1_1253	Phage	-6.12407	-6.12407	-6.12407	-6.12407	-6.12407	-6.12407	-6.12407	-6.12407	-6.12407	-6.12407	-6.12407	-6.12407	0.152389	0.0539968	99.1163	279.724	0.148021	5.99992e-05	0.00307265	0.0203821
STHE65_v1_1218	Biotin--acetyl-CoA-carboxylase ligase GN=birA	Other	-4.88377	-4.88377	-4.88377	-4.88377	-4.88377	-4.88377	-4.88377	-4.88377	-4.88377	-4.88377	-4.88377	-4.88377	11.5804	0.285199	0.345484	14.0282	0.000881767	0.159958	0.28108	0.00695138
STHE65_v1_1244	Tail protein GN=STHE65_v1_1244	Phage	-5.51666	-5.51666	-5.51666	-5.51666	-5.51666	-5.51666	-5.51666	-5.51666	-5.51666	-5.51666	-5.51666	-5.51666	0.702357	1.50833	256.708	119.536	0.760884	0.26609	0.0232691	0.00539724
STHE65_v1_0091	transcriptional regulator GN=ctsR	Other	-4.56706	-4.56706	-4.56706	-4.56706	-4.56706	-4.56706	-4.56706	-4.56706	-4.56706	-4.56706	-4.56706	-4.56706	24.4092	26.1931	1.8441	1.7185	0.0072644	0.0458341	0.234625	0.495285
STHE65_v1_1883	conserved protein of unknown function GN=STHE65_v1_1883	Other	-4.57856	-4.57856	-4.57856	-4.57856	-4.57856	-4.57856	-4.57856	-4.57856	-4.57856	-4.57856	-4.57856	-4.57856	10.271	7.03906	0.794443	1.1592	0.0613981	0.00486024	0.0782903	0.846596
STHE65_v1_1222	tRNA dimethylallyltransferase GN=miaA	Other	-4.88021	-4.88021	-4.88021	-4.88021	-4.88021	-4.88021	-4.88021	-4.88021	-4.88021	-4.88021	-4.88021	-4.88021	10.1631	10.092	1.03169	1.03896	0.0253096	0.0108786	0.949983	0.873273
STHE65_v1_1897	transcriptional regulator (nitrogen metabolism) GN=glnR	Other	-3.42012	-3.42012	-3.42012	-3.42012	-3.42012	-3.42012	-3.42012	-3.42012	-3.42012	-3.42012	-3.42012	-3.42012	4.35546	58.1196	0.212057	0.0158915	0.0571101	0.00155146	0.0179131	0.0041928
STHE65_v1_1339	putative p-nitrophenyl phosphatase GN=yutF	Other	-3.69731	-3.69731	-3.69731	-3.69731	-3.69731	-3.69731	-3.69731	-3.69731	-3.69731	-3.69731	-3.69731	-3.69731	2.45325	3.78685	2.91458	1.88817	0.102606	0.161338	0.0475698	0.363442
STHE65_v1_1341	Oxygen-independent coproporphyrinogen-III oxidase-like protein YggW	Other	-4.47422	-4.47422	-4.47422	-4.47422	-4.47422	-4.47422	-4.47422	-4.47422	-4.47422	-4.47422	-4.47422	-4.47422	17.6808	7.46926	2.14618	5.08032	0.0109166	0.179671	0.0314581	0.305224
STHE65_v1_0773	Cell division protein DivIB GN=divIB	Membrane	-4.67364	-4.67364	-4.67364	-4.67364	-4.67364	-4.67364	-4.67364	-4.67364	-4.67364	-4.67364	-4.67364	-4.67364	1.91296	0.160049	0.483679	5.78108	0.0430973	0.0367655	0.191615	0.00461814
STHE65_v1_2095	anaerobic ribonucleoside-triphosphate reductase GN=nrdD	Other	-3.40604	-3.40604	-3.40604	-3.40604	-3.40604	-3.40604	-3.40604	-3.40604	-3.40604	-3.40604	-3.40604	-3.40604	48.6228	2.70113	2.7381	49.2883	0.0108905	0.176063	0.0391061	0.0133972
STHE65_v1_2054	ribosomal protein S8 (BS8) GN=rpsH	Ribosomal	-2.25573	-2.25573	-2.25573	-2.25573	-2.25573	-2.25573	-2.25573	-2.25573	-2.25573	-2.25573	-2.25573	-2.25573	3.30666	7.79987	0.760564	0.322431	0.0352721	0.0110363	0.256425	0.188471
STHE65_v1_1093	Lipoate carrier protein / Dihydrolipoamide dehydrogenase of pyruvate dehydrogenase complex (EC 1.8.1.4)	Other	-2.55866	-2.55866	-2.55866	-2.55866	-2.55866	-2.55866	-2.55866	-2.55866	-2.55866	-2.55866	-2.55866	-2.55866	0.647371	1.03611	0.502919	0.314227	0.00926209	0.845157	0.0151058	0.0148029
STHE65_v1_2043	RNA polymerase (alpha subunit) GN=rpoA	Other	-2.26932	-2.26932	-2.26932	-2.26932	-2.26932	-2.26932	-2.26932	-2.26932	-2.26932	-2.26932	-2.26932	-2.26932	1.80319	1.17104	0.836604	1.28822	0.149365	0.4221	0.368226	0.419453
STHE65_v1_0858	asparaginyl-tRNA synthetase GN=asnS	Other	-2.58998	-2.58998	-2.58998	-2.58998	-2.58998	-2.58998	-2.58998	-2.58998	-2.58998	-2.58998	-2.58998	-2.58998	2.94552	5.40124	1.40875	0.768247	0.101521	0.0400565	0.163858	0.682225
STHE65_v1_0821	putative cytosolic protein GN=STHE65_v1_0821	Phage	-5.251	-5.251	-5.251	-5.251	-5.251	-5.251	-5.251	-5.251	-5.251	-5.251	-5.251	-5.251	3.06617	4.95618	118.76	73.472	0.0423388	0.00815557	0.00396885	0.00400766
STHE65_v1_1542	Oligopeptide ABC transporter, permease protein OppC (TC 3.A.1.5.1)	Membrane	-3.89978	-3.89978	-3.89978	-3.89978	-3.89978	-3.89978	-3.89978	-3.89978	-3.89978	-3.89978	-3.89978	-3.89978	1.44511	0.204225	0.639675	4.52637	0.240464	0.00772752	0.121549	0.00348913
STHE65_v1_0982	Alcohol dehydrogenase, zinc-containing GN=adhB	Other	-3.75263	-3.75263	-3.75263	-3.75263	-3.75263	-3.75263	-3.75263	-3.75263	-3.75263	-3.75263	-3.75263	-3.75263	5.12955	2.52714	0.284447	0.577366	0.0456565	0.0208282	0.093138	0.499396
STHE65_v1_1148	Glycosyl transferase CpsG	Other	-4.94294	-4.94294	-4.94294	-4.94294	-4.94294	-4.94294	-4.94294	-4.94294	-4.94294	-4.94294	-4.94294	-4.94294	5.40254	3.92673	1.15859	1.59403	0.0563654	0.00563977	0.875018	0.465715
STHE65_v1_1914	3'-5' exoribonuclease YhaM GN=yhaM	Other	-3.63512	-3.63512	-3.63512	-3.63512	-3.63512	-3.63512	-3.63512	-3.63512	-3.63512	-3.63512	-3.63512	-3.63512	9.25374	2.42921	1.25167	4.76807	0.0228379	0.000110577	0.0389586	0.0396243
STHE65_v1_1521	Cell envelope stress response system LiaFSR, response regulator LiaR(VraR)	Other	-3.77504	-3.77504	-3.77504	-3.77504	-3.77504	-3.77504	-3.77504	-3.77504	-3.77504	-3.77504	-3.77504	-3.77504	2.17409	2.27483	0.896203	0.856516	0.0423949	0.0144579	0.452538	0.483888
STHE65_v1_1574	Glycosyltransferase GN=STHE65_v1_1574	Other	-2.6845	-2.6845	-2.6845	-2.6845	-2.6845	-2.6845	-2.6845	-2.6845	-2.6845	-2.6845	-2.6845	-2.6845	7.17837	0.961999	0.378384	2.82348	0.00291784	0.879567	0.00783307	0.125796
STHE65_v1_2154	ABC efflux transporter (ATP-binding protein) GN=ykpA	Other	-2.85274	-2.85274	-2.85274	-2.85274	-2.85274	-2.85274	-2.85274	-2.85274	-2.85274	-2.85274	-2.85274	-2.85274	4.14142	8.6305	0.97481	0.46777	0.0386731	0.0657258	0.823607	0.475801
STHE65_v1_0483	oligoendopeptidase F GN=pepF	Other	-3.14797	-3.14797	-3.14797	-3.14797	-3.14797	-3.14797	-3.14797	-3.14797	-3.14797	-3.14797	-3.14797	-3.14797	6.70586	5.64663	0.958871	1.13874	0.0178875	0.00569054	0.877506	0.799109
STHE65_v1_1156	Tyrosine-protein phosphatase CpsB GN=cpsB	Other	-4.58121	-4.58121	-4.58121	-4.58121	-4.58121	-4.58121	-4.58121	-4.58121	-4.58121	-4.58121	-4.58121	-4.58121	1.82302	10.7445	0.563776	0.0956563	0.357031	0.0014579	0.0658281	0.0270472
STHE65_v1_2116	conserved protein of unknown function GN=STHE65_v1_2116	Membrane	-4.7532	-4.7532	-4.7532	-4.7532	-4.7532	-4.7532	-4.7532	-4.7532	-4.7532	-4.7532	-4.7532	-4.7532	12.5352	1.81341	0.191575	1.32426	0.00480979	0.373254	0.0423188	0.0237858
STHE65_v1_1936	argininosuccinate synthase GN=argG	Other	-3.96415	-3.96415	-3.96415	-3.96415	-3.96415	-3.96415	-3.96415	-3.96415	-3.96415	-3.96415	-3.96415	-3.96415	0.722428	2.6867	0.57218	0.153854	0.495752	0.0092585	0.0431961	0.0528325
STHE65_v1_2068	ribosomal protein L3 (BL3) GN=rplC	Ribosomal	-2.67259	-2.67259	-2.67259	-2.67259	-2.67259	-2.67259	-2.67259	-2.67259	-2.67259	-2.67259	-2.67259	-2.67259	3.64414	3.72282	1.30079	1.2733	0.0268147	0.082791	0.0495127	0.710789
STHE65_v1_0065	DNA mismatch repair factor GN=mutL	Other	-4.33616	-4.33616	-4.33616	-4.33616	-4.33616	-4.33616	-4.33616	-4.33616	-4.33616	-4.33616	-4.33616	-4.33616	34.4061	11.1096	2.13024	6.59726	0.00798219	0.097593	0.0384029	0.16964
STHE65_v1_1147	Exopolysaccharide biosynthesis protein GN=eps	Other	-4.23817	-4.23817	-4.23817	-4.23817	-4.23817	-4.23817	-4.23817	-4.23817	-4.23817	-4.23817	-4.23817	-4.23817	2.25612	0.0424583	0.103094	5.47811	0.092436	0.135296	0.26983	0.0121296
STHE65_v1_0789	S-transferase GN=yghU	Other	-3.08914	-3.08914	-3.08914	-3.08914	-3.08914	-3.08914	-3.08914	-3.08914	-3.08914	-3.08914	-3.08914	-3.08914	0.401522	9.03995	0.993247	0.0441165	0.16288	0.00638919	0.985859	0.0572547
STHE65_v1_0426	Acetyl-coenzyme A carboxyl transferase alpha chain (EC 6.4.1.2)	Other	-3.32451	-3.32451	-3.32451	-3.32451	-3.32451	-3.32451	-3.32451	-3.32451	-3.32451	-3.32451	-3.32451	-3.32451	5.89229	1.50547	1.40345	5.49298	0.0915498	0.62002	0.235666	0.0751864
STHE65_v1_1430	two-component response regulator [YvfT] GN=yvfU	Other	-4.11949	-4.11949	-4.11949	-4.11949	-4.11949	-4.11949	-4.11949	-4.11949	-4.11949	-4.11949	-4.11949	-4.11949	64.4672	48.0368	1.20303	1.61451	0.000435864	0.0176816	0.111124	0.479749
STHE65_v1_0132	D-alanyl-D-alanine-carboxypeptidase GN=STHE65_v1_0132	Membrane	-4.71487	-4.71487	-4.71487	-4.71487	-4.71487	-4.71487	-4.71487	-4.71487	-4.71487	-4.71487	-4.71487	-4.71487	0.207176	0.395045	0.57952	0.303921	0.0441081	0.136124	0.25601	0.116252
STHE65_v1_0647	Ferrous ion transport protein A GN=feoA	Other	-4.29291	-4.29291	-4.29291	-4.29291	-4.29291	-4.29291	-4.29291	-4.29291	-4.29291	-4.29291	-4.29291	-4.29291	3.87793	6.06345	1.03497	0.661924	0.0951057	0.129202	0.946447	0.639961
STHE65_v1_2152	Tryptophan--tRNA ligase GN=trpS	Other	-3.22662	-3.22662	-3.22662	-3.22662	-3.22662	-3.22662	-3.22662	-3.22662	-3.22662	-3.22662	-3.22662	-3.22662	5.49857	3.55106	2.67129	4.1363	0.105982	0.060035	0.00847091	0.230465
STHE65_v1_1520	16S rRNA processing protein GN=rimM	Other	-3.98528	-3.98528	-3.98528	-3.98528	-3.98528	-3.98528	-3.98528	-3.98528	-3.98528	-3.98528	-3.98528	-3.98528	20.2159	81.1698	1.82983	0.455732	0.0700969	0.024305	0.0592027	0.676986
STHE65_v1_0381	tRNA-dependent lipid II-AlaAla--L-alanine ligase	Other	-5.29064	-5.29064	-5.29064	-5.29064	-5.29064	-5.29064	-5.29064	-5.29064	-5.29064	-5.29064	-5.29064	-5.29064	2.19425	1.10586	0.523619	1.03896	0.297404	0.720281	0.382034	0.873273
STHE65_v1_0851	Purine nucleoside ABC transporter, ATP-binding protein	Other	-3.33815	-3.33815	-3.33815	-3.33815	-3.33815	-3.33815	-3.33815	-3.33815	-3.33815	-3.33815	-3.33815	-3.33815	12.4641	1.5918	1.78902	14.0084	0.0510775	0.292623	0.0776826	0.0751999
STHE65_v1_1060	Maltodextrin phosphorylase GN=malP	Other	-2.63699	-2.63699	-2.63699	-2.63699	-2.63699	-2.63699	-2.63699	-2.63699	-2.63699	-2.63699	-2.63699	-2.63699	0.815477	8.51075	0.901235	0.0863539	0.640031	0.119513	0.897906	0.0253176
STHE65_v1_0096	D-alanyl-D-alanine carboxypeptidase (EC 3.4.16.4)	Membrane	-4.91105	-4.91105	-4.91105	-4.91105	-4.91105	-4.91105	-4.91105	-4.91105	-4.91105	-4.91105	-4.91105	-4.91105	0.984327	3.85245	1.6627	0.424831	0.991166	0.166233	0.638917	0.644221
STHE65_v1_1294	ABC transporter substrate binding protein GN=STHE65_v1_1294	Membrane	-4.06367	-4.06367	-4.06367	-4.06367	-4.06367	-4.06367	-4.06367	-4.06367	-4.06367	-4.06367	-4.06367	-4.06367	1.17201	0.128415	1.51669	13.8425	0.351826	0.00792363	0.0951426	0.000360889
STHE65_v1_1073	Iron compound ABC uptake transporter substrate-binding protein PiuA	Membrane	-4.26733	-4.26733	-4.26733	-4.26733	-4.26733	-4.26733	-4.26733	-4.26733	-4.26733	-4.26733	-4.26733	-4.26733	0.104355	0.121674	2.8799	2.46996	0.00182692	0.00237475	0.0348178	0.114994
STHE65_v1_0826	5-methyltetrahydropteroyltriglutamate--homocysteine methyltransferase (EC 2.1.1.14)	Other	-3.65399	-3.65399	-3.65399	-3.65399	-3.65399	-3.65399	-3.65399	-3.65399	-3.65399	-3.65399	-3.65399	-3.65399	1.4488	7.50323	1.31275	0.253479	0.438175	0.0111315	0.139548	0.115919
STHE65_v1_1974	UPF0394 inner membrane protein YeeE	Membrane	-6.12407	-6.12407	-6.12407	-6.12407	-6.12407	-6.12407	-6.12407	-6.12407	-6.12407	-6.12407	-6.12407	-6.12407	0.69219	0.0438201	1.19089	18.8115	0.0633129	0.0150922	0.205848	0.0181477
STHE65_v1_0134	Heat-inducible transcription repressor HrcA GN=hrcA	Other	-3.88797	-3.88797	-3.88797	-3.88797	-3.88797	-3.88797	-3.88797	-3.88797	-3.88797	-3.88797	-3.88797	-3.88797	39.3592	6.11441	0.85837	5.52543	0.0324906	0.0819033	0.693983	0.19062
STHE65_v1_1226	protein of unknown function GN=STHE65_v1_1226	Other	-6.12407	-6.12407	-6.12407	-6.12407	-6.12407	-6.12407	-6.12407	-6.12407	-6.12407	-6.12407	-6.12407	-6.12407	0.616415	2.32775	10.6324	2.8156	0.554614	0.167819	0.0324449	0.259522
STHE65_v1_2134	ribosomal protein L9 GN=rplI	Ribosomal	-3.43793	-3.43793	-3.43793	-3.43793	-3.43793	-3.43793	-3.43793	-3.43793	-3.43793	-3.43793	-3.43793	-3.43793	1.71586	40.8162	1.63418	0.0686988	0.301836	0.000887845	0.28924	0.0675918
STHE65_v1_0371	putative RNA-binding protein GN=ylxS	Other	-4.18141	-4.18141	-4.18141	-4.18141	-4.18141	-4.18141	-4.18141	-4.18141	-4.18141	-4.18141	-4.18141	-4.18141	1.93091	21.6748	1.37125	0.122158	0.280638	0.0206341	0.2273	0.103272
STHE65_v1_1661	1-acyl-sn-glycerol-3-phosphate acyltransferase GN=plsC	Membrane	-3.91259	-3.91259	-3.91259	-3.91259	-3.91259	-3.91259	-3.91259	-3.91259	-3.91259	-3.91259	-3.91259	-3.91259	11.3204	0.266779	0.6121	25.9735	0.131104	0.000342634	0.225103	0.0792836
STHE65_v1_1709	tRNA (guanine-N(7)-)-methyltransferase GN=trmB	Other	-4.19715	-4.19715	-4.19715	-4.19715	-4.19715	-4.19715	-4.19715	-4.19715	-4.19715	-4.19715	-4.19715	-4.19715	9.33263	8.26038	1.79155	2.0241	0.10137	0.0155659	0.134223	0.569907
STHE65_v1_2060	ribosomal protein L29 GN=rpmC	Ribosomal	-2.63741	-2.63741	-2.63741	-2.63741	-2.63741	-2.63741	-2.63741	-2.63741	-2.63741	-2.63741	-2.63741	-2.63741	1.63483	23.5872	0.724646	0.0502253	0.200525	0.00100231	0.547751	0.0210503
STHE65_v1_1111	conserved protein of unknown function GN=STHE65_v1_1111	Other	-2.82144	-2.82144	-2.82144	-2.82144	-2.82144	-2.82144	-2.82144	-2.82144	-2.82144	-2.82144	-2.82144	-2.82144	0.342248	5.17496	0.572819	0.0378837	0.0493089	0.0474671	0.0664922	0.024639
STHE65_v1_0607	Alpha-monoglucosyldiacylglycerol synthase GN=STHE65_v1_0607	Other	-4.03347	-4.03347	-4.03347	-4.03347	-4.03347	-4.03347	-4.03347	-4.03347	-4.03347	-4.03347	-4.03347	-4.03347	15.0731	2.06392	1.10254	8.05194	0.102717	0.244627	0.748925	0.209965
STHE65_v1_0099	Serine acetyltransferase GN=STHE65_v1_0099	Other	-4.45518	-4.45518	-4.45518	-4.45518	-4.45518	-4.45518	-4.45518	-4.45518	-4.45518	-4.45518	-4.45518	-4.45518	22.0407	0.273609	1.11371	89.7155	0.011199	0.00259042	0.548821	0.00203668
STHE65_v1_1852	N utilization substance protein B homolog GN=nusB	Other	-3.72407	-3.72407	-3.72407	-3.72407	-3.72407	-3.72407	-3.72407	-3.72407	-3.72407	-3.72407	-3.72407	-3.72407	1.60416	4.48401	0.75687	0.270772	0.141681	0.00681645	0.22808	0.0823383
STHE65_v1_1705	conserved protein of unknown function GN=STHE65_v1_1705	Other	-3.3424	-3.3424	-3.3424	-3.3424	-3.3424	-3.3424	-3.3424	-3.3424	-3.3424	-3.3424	-3.3424	-3.3424	11.1238	0.165834	0.527566	35.3882	0.0342856	0.0659108	0.135942	0.0341854
STHE65_v1_1327	Homoserine O-succinyltransferase GN=metA	Other	-5.6245	-5.6245	-5.6245	-5.6245	-5.6245	-5.6245	-5.6245	-5.6245	-5.6245	-5.6245	-5.6245	-5.6245	1.54268	6.17129	4.15623	1.03896	0.397944	0.0490719	0.148561	0.873273
STHE65_v1_1154	Tyrosine-protein kinase CpsD GN=cpsD	Other	-3.81956	-3.81956	-3.81956	-3.81956	-3.81956	-3.81956	-3.81956	-3.81956	-3.81956	-3.81956	-3.81956	-3.81956	1.49618	4.0315	0.747509	0.277418	0.513392	0.0232543	0.302641	0.205808
STHE65_v1_1540	Oligopeptide ABC transporter, ATP-binding protein OppF (TC 3.A.1.5.1)	Other	-3.4356	-3.4356	-3.4356	-3.4356	-3.4356	-3.4356	-3.4356	-3.4356	-3.4356	-3.4356	-3.4356	-3.4356	5.48535	0.291615	0.786243	14.7894	0.0355945	0.0182757	0.517868	0.0185675
STHE65_v1_0768	glucose kinase GN=glcK	Glycolysis	-2.55386	-2.55386	-2.55386	-2.55386	-2.55386	-2.55386	-2.55386	-2.55386	-2.55386	-2.55386	-2.55386	-2.55386	0.894739	6.19021	0.919345	0.132883	0.574161	0.00197842	0.648162	0.0219842
STHE65_v1_0714	conserved protein of unknown function GN=STHE65_v1_0714	Membrane	-3.44265	-3.44265	-3.44265	-3.44265	-3.44265	-3.44265	-3.44265	-3.44265	-3.44265	-3.44265	-3.44265	-3.44265	13.7309	0.514019	1.28314	34.2761	0.0127324	0.053735	0.479663	0.00246239
STHE65_v1_0413	Predicted sugar phosphatase of HAD family GN=STHE65_v1_0413	Other	-3.4525	-3.4525	-3.4525	-3.4525	-3.4525	-3.4525	-3.4525	-3.4525	-3.4525	-3.4525	-3.4525	-3.4525	7.57924	5.01241	1.06998	1.61791	0.0100431	0.0217293	0.270431	0.417832
STHE65_v1_1821	Glutamate 5-kinase GN=proB	Other	-4.58278	-4.58278	-4.58278	-4.58278	-4.58278	-4.58278	-4.58278	-4.58278	-4.58278	-4.58278	-4.58278	-4.58278	13.2321	19.3905	0.87855	0.599522	0.0197081	0.00166898	0.346514	0.337201
STHE65_v1_1236	protein of unknown function GN=STHE65_v1_1236	Phage	-3.6325	-3.6325	-3.6325	-3.6325	-3.6325	-3.6325	-3.6325	-3.6325	-3.6325	-3.6325	-3.6325	-3.6325	0.709974	11.5813	13.9606	0.855828	0.319522	0.0106834	0.019527	0.145622
STHE65_v1_0036	phosphate:acyl-ACP acyltransferase GN=plsX	Other	-4.05598	-4.05598	-4.05598	-4.05598	-4.05598	-4.05598	-4.05598	-4.05598	-4.05598	-4.05598	-4.05598	-4.05598	1.01721	3.2356	1.59281	0.500746	0.978679	0.102072	0.0365668	0.502138
STHE65_v1_0875	gluconeogenesis factor GN=yvcK	Other	-4.07735	-4.07735	-4.07735	-4.07735	-4.07735	-4.07735	-4.07735	-4.07735	-4.07735	-4.07735	-4.07735	-4.07735	23.6841	10.3341	1.59576	3.65723	0.0560206	0.18074	0.292856	0.487066
STHE65_v1_1302	6-phosphofructokinase GN=pfkA	Other	-2.70325	-2.70325	-2.70325	-2.70325	-2.70325	-2.70325	-2.70325	-2.70325	-2.70325	-2.70325	-2.70325	-2.70325	0.350523	1.08688	0.729418	0.23524	0.00481941	0.694503	0.197631	0.00218458
STHE65_v1_1328	adenine phosphoribosyltransferase GN=apt	Other	-3.07929	-3.07929	-3.07929	-3.07929	-3.07929	-3.07929	-3.07929	-3.07929	-3.07929	-3.07929	-3.07929	-3.07929	1.23201	8.58143	1.15125	0.165282	0.612487	0.00218848	0.094614	0.0500812
STHE65_v1_0493	methionine-glutamine aminotransferase GN=mtnE	Other	-3.97282	-3.97282	-3.97282	-3.97282	-3.97282	-3.97282	-3.97282	-3.97282	-3.97282	-3.97282	-3.97282	-3.97282	3.50546	4.00976	0.806371	0.704953	0.05039	0.0540136	0.621957	0.599492
STHE65_v1_0781	isoleucyl-tRNA synthetase GN=ileS	Other	-2.64705	-2.64705	-2.64705	-2.64705	-2.64705	-2.64705	-2.64705	-2.64705	-2.64705	-2.64705	-2.64705	-2.64705	3.6998	7.06667	0.989858	0.518247	0.0742846	0.00524143	0.948078	0.306281
STHE65_v1_0831	Phosphopantothenoylcysteine synthetase (EC 6.3.2.5)	Other	-4.76454	-4.76454	-4.76454	-4.76454	-4.76454	-4.76454	-4.76454	-4.76454	-4.76454	-4.76454	-4.76454	-4.76454	9.84335	12.8093	2.60392	2.00098	0.0761785	0.0560913	0.138903	0.370806
STHE65_v1_1844	Phospho-2-dehydro-3-deoxyheptonate aldolase GN=aroG	Other	-2.87369	-2.87369	-2.87369	-2.87369	-2.87369	-2.87369	-2.87369	-2.87369	-2.87369	-2.87369	-2.87369	-2.87369	0.611353	6.01277	0.669561	0.0680781	0.344777	0.0139739	0.11864	0.0700317
STHE65_v1_0375	translation initiation factor IF-2 GN=infB	Other	-2.73704	-2.73704	-2.73704	-2.73704	-2.73704	-2.73704	-2.73704	-2.73704	-2.73704	-2.73704	-2.73704	-2.73704	6.67391	13.1553	2.91397	1.4783	0.0301964	0.0738062	0.0158874	0.715834
STHE65_v1_0220	glucose-6-phosphate isomerase GN=pgi	Glycolysis	-3.84563	-3.84563	-3.84563	-3.84563	-3.84563	-3.84563	-3.84563	-3.84563	-3.84563	-3.84563	-3.84563	-3.84563	5.15581	1.21006	1.30349	5.5539	0.0222871	0.823405	0.474467	0.281627
STHE65_v1_0767	conserved hypothetical protein GN=yqgQ	Other	-4.89854	-4.89854	-4.89854	-4.89854	-4.89854	-4.89854	-4.89854	-4.89854	-4.89854	-4.89854	-4.89854	-4.89854	3.40914	4.67131	0.995979	0.726869	0.011794	0.0303786	0.984724	0.340773
STHE65_v1_1395	conserved protein of unknown function GN=STHE65_v1_1395	Other	-4.14773	-4.14773	-4.14773	-4.14773	-4.14773	-4.14773	-4.14773	-4.14773	-4.14773	-4.14773	-4.14773	-4.14773	7.84902	21.4068	0.882196	0.323465	0.00742486	0.0497976	0.290102	0.158752
STHE65_v1_1761	Cysteine ABC transporter, ATP-binding protein	Other	-4.0171	-4.0171	-4.0171	-4.0171	-4.0171	-4.0171	-4.0171	-4.0171	-4.0171	-4.0171	-4.0171	-4.0171	2.29887	0.870969	1.44541	3.81509	0.146945	0.244846	0.0185418	0.0290335
STHE65_v1_1220	DNA polymerase III subunit gamma/tau GN=dnaX	Other	-3.55242	-3.55242	-3.55242	-3.55242	-3.55242	-3.55242	-3.55242	-3.55242	-3.55242	-3.55242	-3.55242	-3.55242	14.2191	6.41133	2.01312	4.46473	0.207449	0.0512192	0.00479196	0.506451
STHE65_v1_1274	Phage DNA replication protein O	Phage	-5.11783	-5.11783	-5.11783	-5.11783	-5.11783	-5.11783	-5.11783	-5.11783	-5.11783	-5.11783	-5.11783	-5.11783	1.76762	0.858968	54.6331	112.426	0.596176	0.164092	0.000622925	0.0282216
STHE65_v1_1412	excinuclease ABC (subunit C) GN=uvrC	Other	-4.80404	-4.80404	-4.80404	-4.80404	-4.80404	-4.80404	-4.80404	-4.80404	-4.80404	-4.80404	-4.80404	-4.80404	12.3411	8.3103	0.838581	1.24533	4.028e-05	0.0223471	0.209836	0.597769
STHE65_v1_1929	tRNA-guanine transglycosylase GN=tgt	Other	-4.39041	-4.39041	-4.39041	-4.39041	-4.39041	-4.39041	-4.39041	-4.39041	-4.39041	-4.39041	-4.39041	-4.39041	1.20466	0.977016	2.12254	2.6171	0.704345	0.892401	0.00677716	0.218894
STHE65_v1_0363	PTS system, mannose-specific IIA component (EC 2.7.1.191) / PTS system, mannose-specific IIB component (EC 2.7.1.191)	Other	-3.39335	-3.39335	-3.39335	-3.39335	-3.39335	-3.39335	-3.39335	-3.39335	-3.39335	-3.39335	-3.39335	-3.39335	3.78769	0.790945	0.516829	2.475	0.0312127	0.473128	0.0742299	0.0945613
STHE65_v1_0907	Zinc-binding lipoprotein AdcA GN=adcA	Membrane	-3.91576	-3.91576	-3.91576	-3.91576	-3.91576	-3.91576	-3.91576	-3.91576	-3.91576	-3.91576	-3.91576	-3.91576	0.139423	0.139176	1.05471	1.05658	0.003962	0.00182876	0.885147	0.854657
STHE65_v1_1318	Arginine repressor GN=argR	Other	-3.59729	-3.59729	-3.59729	-3.59729	-3.59729	-3.59729	-3.59729	-3.59729	-3.59729	-3.59729	-3.59729	-3.59729	2.38356	1.95551	0.796243	0.970533	0.173647	0.0636792	0.324857	0.743687
STHE65_v1_2064	ribosomal protein S19 (BS19) GN=rpsS	Ribosomal	-2.52225	-2.52225	-2.52225	-2.52225	-2.52225	-2.52225	-2.52225	-2.52225	-2.52225	-2.52225	-2.52225	-2.52225	2.34571	30.4974	0.983521	0.0756477	0.121076	0.00115055	0.869596	0.0254492
STHE65_v1_1239	Phage protein GN=STHE65_v1_1239	Phage	-5.32705	-5.32705	-5.32705	-5.32705	-5.32705	-5.32705	-5.32705	-5.32705	-5.32705	-5.32705	-5.32705	-5.32705	0.901886	2.03731	455.121	201.475	0.839929	0.0414942	0.00190108	0.00526448
STHE65_v1_1892	conserved protein of unknown function GN=STHE65_v1_1892	Other	-4.19033	-4.19033	-4.19033	-4.19033	-4.19033	-4.19033	-4.19033	-4.19033	-4.19033	-4.19033	-4.19033	-4.19033	1.93512	0.836483	1.18283	2.73636	0.365686	0.65181	0.706648	0.162224
STHE65_v1_0049	phosphoribosylaminoimidazole carboxylase I GN=purE	Other	-3.3278	-3.3278	-3.3278	-3.3278	-3.3278	-3.3278	-3.3278	-3.3278	-3.3278	-3.3278	-3.3278	-3.3278	0.738286	0.499237	0.210079	0.310671	0.285059	0.170081	0.055495	0.0520965
STHE65_v1_0280	conserved protein of unknown function GN=STHE65_v1_0280	Membrane	-3.2644	-3.2644	-3.2644	-3.2644	-3.2644	-3.2644	-3.2644	-3.2644	-3.2644	-3.2644	-3.2644	-3.2644	2.93061	0.6482	0.973501	4.40134	0.0038819	0.129372	0.880283	0.0524806
STHE65_v1_1502	HTH-type transcriptional regulator GalR GN=galR	Other	-3.89151	-3.89151	-3.89151	-3.89151	-3.89151	-3.89151	-3.89151	-3.89151	-3.89151	-3.89151	-3.89151	-3.89151	2.58141	43.867	0.513993	0.0302466	0.2134	0.000478629	0.00520193	0.0216723
STHE65_v1_0288	pseudouridine synthase GN=rluB	Other	-2.76898	-2.76898	-2.76898	-2.76898	-2.76898	-2.76898	-2.76898	-2.76898	-2.76898	-2.76898	-2.76898	-2.76898	4.21922	2.67751	0.686687	1.08208	0.0463917	0.2811	0.236393	0.933016
STHE65_v1_0485	O-methyltransferase GN=STHE65_v1_0485	Other	-4.81851	-4.81851	-4.81851	-4.81851	-4.81851	-4.81851	-4.81851	-4.81851	-4.81851	-4.81851	-4.81851	-4.81851	10.2598	2.21241	2.94209	13.6436	0.0101259	0.237854	0.157989	0.00810365
STHE65_v1_1594	Glutamine ABC transporter, substrate-binding protein GlnH / Glutamine ABC transporter, substrate-binding protein GlnH / Glutamine ABC transporter, permease protein GlnP	Membrane	-3.39171	-3.39171	-3.39171	-3.39171	-3.39171	-3.39171	-3.39171	-3.39171	-3.39171	-3.39171	-3.39171	-3.39171	2.34579	0.175412	1.20833	16.1591	0.147615	0.00305416	0.269609	0.0160787
STHE65_v1_1182	conserved protein of unknown function GN=STHE65_v1_1182	Membrane	-3.56501	-3.56501	-3.56501	-3.56501	-3.56501	-3.56501	-3.56501	-3.56501	-3.56501	-3.56501	-3.56501	-3.56501	0.623141	0.243124	0.792295	2.0307	0.191627	0.00284389	0.139532	0.0854943
STHE65_v1_1631	Spermidine/putrescine import ABC transporter substrate-binding protein PotD (TC 3.A.1.11.1)	Membrane	-6.12407	-6.12407	-6.12407	-6.12407	-6.12407	-6.12407	-6.12407	-6.12407	-6.12407	-6.12407	-6.12407	-6.12407	0.69219	0.793408	1.19089	1.03896	0.0633129	0.307453	0.205848	0.873273
STHE65_v1_0373	putative RNA binding protein; putative new fold GN=ylxR	Other	-4.00044	-4.00044	-4.00044	-4.00044	-4.00044	-4.00044	-4.00044	-4.00044	-4.00044	-4.00044	-4.00044	-4.00044	3.97118	0.335805	0.825137	9.75793	0.0195596	0.138403	0.374594	0.0144189
STHE65_v1_0667	Preprotein translocase SecG subunit GN=secG	Membrane	-6.12407	-6.12407	-6.12407	-6.12407	-6.12407	-6.12407	-6.12407	-6.12407	-6.12407	-6.12407	-6.12407	-6.12407	0.482363	0.0114333	1.31899	55.6473	0.180147	0.000666982	0.119262	0.00865205
STHE65_v1_0533	N-acetylglucosamine-6-phosphate deacetylase GN=manD	Other	-4.44603	-4.44603	-4.44603	-4.44603	-4.44603	-4.44603	-4.44603	-4.44603	-4.44603	-4.44603	-4.44603	-4.44603	2.99849	11.9458	0.626139	0.157167	0.235612	0.00900626	0.298213	0.139028
STHE65_v1_1578	conserved membrane protein of unknown function GN=STHE65_v1_1578	Membrane	-4.12816	-4.12816	-4.12816	-4.12816	-4.12816	-4.12816	-4.12816	-4.12816	-4.12816	-4.12816	-4.12816	-4.12816	1.70729	0.193041	2.13656	18.8961	0.252621	0.0145408	0.0713846	0.00805287
STHE65_v1_0109	2-dehydropantoate 2-reductase GN=panE	Other	-3.04053	-3.04053	-3.04053	-3.04053	-3.04053	-3.04053	-3.04053	-3.04053	-3.04053	-3.04053	-3.04053	-3.04053	0.949437	13.6234	1.25	0.0871141	0.924496	0.033623	0.206157	0.152963
STHE65_v1_0579	Molybdopterin-synthase adenylyltransferase (EC 2.7.7.80)	Other	-2.43233	-2.43233	-2.43233	-2.43233	-2.43233	-2.43233	-2.43233	-2.43233	-2.43233	-2.43233	-2.43233	-2.43233	8.91285	5.21198	0.453785	0.776004	0.00455469	0.168174	0.716836	0.887126
STHE65_v1_2136	tRNA-5-carboxymethylaminomethyl-2-thiouridine(34) synthesis protein MnmG	Other	-3.80839	-3.80839	-3.80839	-3.80839	-3.80839	-3.80839	-3.80839	-3.80839	-3.80839	-3.80839	-3.80839	-3.80839	15.6045	10.1292	1.25702	1.93649	0.0125556	0.0358201	0.322068	0.358838
STHE65_v1_0442	tRNA 4-thiouridine synthase (EC 2.8.1.4)	Other	-3.46593	-3.46593	-3.46593	-3.46593	-3.46593	-3.46593	-3.46593	-3.46593	-3.46593	-3.46593	-3.46593	-3.46593	3.78922	4.78822	2.27114	1.7973	0.0567743	0.0843979	0.03899	0.457525
STHE65_v1_0479	methionyl-tRNA synthetase GN=metS	Other	-2.79059	-2.79059	-2.79059	-2.79059	-2.79059	-2.79059	-2.79059	-2.79059	-2.79059	-2.79059	-2.79059	-2.79059	3.40562	6.85766	1.32894	0.659973	0.0706006	0.00722863	0.0630906	0.453961
STHE65_v1_2071	conserved membrane protein of unknown function GN=STHE65_v1_2071	Membrane	-4.58362	-4.58362	-4.58362	-4.58362	-4.58362	-4.58362	-4.58362	-4.58362	-4.58362	-4.58362	-4.58362	-4.58362	4.72672	0.266154	0.843575	14.9813	0.0237776	0.00553233	0.315771	0.0133463
STHE65_v1_0970	alpha-acetolactate synthase GN=alsS	Other	-3.14644	-3.14644	-3.14644	-3.14644	-3.14644	-3.14644	-3.14644	-3.14644	-3.14644	-3.14644	-3.14644	-3.14644	2.45435	2.22631	0.475719	0.524446	0.167177	0.0974486	0.178777	0.114805
STHE65_v1_0159	MutT/nudix family protein GN=STHE65_v1_0159	Other	-6.12407	-6.12407	-6.12407	-6.12407	-6.12407	-6.12407	-6.12407	-6.12407	-6.12407	-6.12407	-6.12407	-6.12407	0.69219	0.793408	1.19089	1.03896	0.0633129	0.307453	0.205848	0.873273
STHE65_v1_1212	UDP-N-acetylglucosamine 1-carboxyvinyltransferase (EC 2.5.1.7)	Other	-3.29056	-3.29056	-3.29056	-3.29056	-3.29056	-3.29056	-3.29056	-3.29056	-3.29056	-3.29056	-3.29056	-3.29056	35.8361	12.0437	1.4014	4.16987	0.0525909	0.031162	0.0604139	0.357979
STHE65_v1_1538	Multidrug ABC transporter ATP-binding protein GN=STHE65_v1_1538	Other	-3.60074	-3.60074	-3.60074	-3.60074	-3.60074	-3.60074	-3.60074	-3.60074	-3.60074	-3.60074	-3.60074	-3.60074	2.8593	0.466423	1.03006	6.31457	0.0742627	0.00185113	0.531113	0.0252301
STHE65_v1_1810	DEAD-box ATP-dependent RNA helicase CshB GN=cshB	Other	-3.55981	-3.55981	-3.55981	-3.55981	-3.55981	-3.55981	-3.55981	-3.55981	-3.55981	-3.55981	-3.55981	-3.55981	11.081	16.6711	2.19322	1.45779	0.00285562	0.110892	0.196801	0.6115
STHE65_v1_1537	putative Transcriptional regulator GntR family GN=STHE65_v1_1537	Other	-4.09386	-4.09386	-4.09386	-4.09386	-4.09386	-4.09386	-4.09386	-4.09386	-4.09386	-4.09386	-4.09386	-4.09386	2.18749	0.885716	0.922681	2.27879	0.355515	0.200417	0.585139	0.245501
STHE65_v1_0715	conserved protein of unknown function GN=STHE65_v1_0715	Membrane	-3.01047	-3.01047	-3.01047	-3.01047	-3.01047	-3.01047	-3.01047	-3.01047	-3.01047	-3.01047	-3.01047	-3.01047	3.92473	0.710562	0.677531	3.74229	0.00813999	0.169527	0.0312654	0.0257962
STHE65_v1_0702	conserved protein of unknown function GN=STHE65_v1_0702	Membrane	-3.72431	-3.72431	-3.72431	-3.72431	-3.72431	-3.72431	-3.72431	-3.72431	-3.72431	-3.72431	-3.72431	-3.72431	0.214658	0.21615	0.6781	0.673419	0.00132744	0.00120753	0.0983441	0.0990702
STHE65_v1_1095	Pyruvate dehydrogenase E1 component beta subunit (EC 1.2.4.1)	Other	-3.30462	-3.30462	-3.30462	-3.30462	-3.30462	-3.30462	-3.30462	-3.30462	-3.30462	-3.30462	-3.30462	-3.30462	2.57068	2.16292	0.760608	0.904001	0.120566	0.00703301	0.0532383	0.824424
STHE65_v1_2063	ribosomal protein L22 (BL17) GN=rplV	Ribosomal	-2.46707	-2.46707	-2.46707	-2.46707	-2.46707	-2.46707	-2.46707	-2.46707	-2.46707	-2.46707	-2.46707	-2.46707	1.43028	22.3489	0.683907	0.0437686	0.388756	0.00973481	0.032191	0.0261458
STHE65_v1_0359	seryl-tRNA synthetase GN=serS	Other	-2.77601	-2.77601	-2.77601	-2.77601	-2.77601	-2.77601	-2.77601	-2.77601	-2.77601	-2.77601	-2.77601	-2.77601	2.48214	4.44679	0.827795	0.462064	0.129171	0.043273	0.468476	0.239644
STHE65_v1_0823	Transcriptional regulator Cro/CI family GN=STHE65_v1_0823	Phage	-4.51828	-4.51828	-4.51828	-4.51828	-4.51828	-4.51828	-4.51828	-4.51828	-4.51828	-4.51828	-4.51828	-4.51828	5.3256	5.20703	11.1286	11.382	0.206965	0.0212366	0.00231092	0.192918
STHE65_v1_2017	Neutral endopeptidase O (EC 3.4.24.-)	Other	-2.83552	-2.83552	-2.83552	-2.83552	-2.83552	-2.83552	-2.83552	-2.83552	-2.83552	-2.83552	-2.83552	-2.83552	2.75998	11.1507	1.10259	0.272911	0.0875967	0.00233347	0.766478	0.0777419
STHE65_v1_0712	serine/threonine protein kinase/phosphorylase GN=hprK	Other	-2.66559	-2.66559	-2.66559	-2.66559	-2.66559	-2.66559	-2.66559	-2.66559	-2.66559	-2.66559	-2.66559	-2.66559	2.79007	6.48475	1.00326	0.431654	0.0747202	0.0448577	0.986253	0.259113
STHE65_v1_1497	Lactose and galactose permease, GPH translocator family	Membrane	-6.12407	-6.12407	-6.12407	-6.12407	-6.12407	-6.12407	-6.12407	-6.12407	-6.12407	-6.12407	-6.12407	-6.12407	0.69219	0.0907906	1.19089	9.07937	0.0633129	0.14124	0.205848	0.161384
STHE65_v1_0443	Glycosyltransferase Gtf1 GN=gtf	Other	-4.07275	-4.07275	-4.07275	-4.07275	-4.07275	-4.07275	-4.07275	-4.07275	-4.07275	-4.07275	-4.07275	-4.07275	1.60733	19.971	2.04048	0.164224	0.331002	0.0574418	0.0271584	0.274556
STHE65_v1_1782	Xaa-Pro dipeptidyl-peptidase GN=pepX	Other	-3.05073	-3.05073	-3.05073	-3.05073	-3.05073	-3.05073	-3.05073	-3.05073	-3.05073	-3.05073	-3.05073	-3.05073	1.61135	3.05208	0.899113	0.474688	0.356752	0.000703153	0.200737	0.202352
STHE65_v1_0828	Phosphoglucomutase GN=pgcA	Glycolysis	-2.09407	-2.09407	-2.09407	-2.09407	-2.09407	-2.09407	-2.09407	-2.09407	-2.09407	-2.09407	-2.09407	-2.09407	3.33369	9.44675	0.464915	0.164065	0.0216727	0.00355286	0.022813	0.0267474
STHE65_v1_0673	transcriptional regulator (Lacl family) GN=ccpA	Other	-2.56415	-2.56415	-2.56415	-2.56415	-2.56415	-2.56415	-2.56415	-2.56415	-2.56415	-2.56415	-2.56415	-2.56415	1.99352	3.68226	0.901768	0.488204	0.179524	0.0486262	0.695152	0.212481
STHE65_v1_1190	Cell-division-associated, ABC-transporter-like signaling protein FtsE	Other	-3.61413	-3.61413	-3.61413	-3.61413	-3.61413	-3.61413	-3.61413	-3.61413	-3.61413	-3.61413	-3.61413	-3.61413	1.35788	0.649185	1.25056	2.61575	0.448439	0.324095	0.324213	0.19799
STHE65_v1_1820	gamma-glutamyl phosphate reductase GN=proA	Other	-3.55573	-3.55573	-3.55573	-3.55573	-3.55573	-3.55573	-3.55573	-3.55573	-3.55573	-3.55573	-3.55573	-3.55573	1.04208	2.47468	0.898535	0.378371	0.93384	0.00391005	0.789518	0.343141
STHE65_v1_1740	putative aminotransferase GN=yfbQ	Other	-3.13583	-3.13583	-3.13583	-3.13583	-3.13583	-3.13583	-3.13583	-3.13583	-3.13583	-3.13583	-3.13583	-3.13583	0.50338	1.23538	1.11946	0.456146	0.138379	0.249961	0.376715	0.110743
STHE65_v1_0689	Shikimate kinase GN=aroK	Other	-4.92992	-4.92992	-4.92992	-4.92992	-4.92992	-4.92992	-4.92992	-4.92992	-4.92992	-4.92992	-4.92992	-4.92992	8.29117	5.07192	0.663791	1.08511	0.00306577	0.00426931	0.302309	0.67593
STHE65_v1_0406	inorganic pyrophosphatase GN=ppaC	Other	-2.3795	-2.3795	-2.3795	-2.3795	-2.3795	-2.3795	-2.3795	-2.3795	-2.3795	-2.3795	-2.3795	-2.3795	1.73798	9.28441	1.02568	0.192	0.211102	0.0123177	0.870703	0.134918
STHE65_v1_1465	Glyoxal reductase GN=yvgN	Other	-3.148	-3.148	-3.148	-3.148	-3.148	-3.148	-3.148	-3.148	-3.148	-3.148	-3.148	-3.148	4.93284	15.415	1.10689	0.354208	0.0332859	0.0213162	0.84913	0.000523605
STHE65_v1_1141	Eps9 protein GN=eps	Other	-4.50018	-4.50018	-4.50018	-4.50018	-4.50018	-4.50018	-4.50018	-4.50018	-4.50018	-4.50018	-4.50018	-4.50018	8.07041	0.52239	0.908546	14.0361	0.0334148	0.0133448	0.704215	0.013875
STHE65_v1_1780	C3-degrading proteinase GN=cppA	Other	-3.80381	-3.80381	-3.80381	-3.80381	-3.80381	-3.80381	-3.80381	-3.80381	-3.80381	-3.80381	-3.80381	-3.80381	1.97324	49.5762	1.21413	0.0483249	0.168217	0.00489623	0.472109	0.0524261
STHE65_v1_0774	Cell division protein FtsA	Other	-3.0581	-3.0581	-3.0581	-3.0581	-3.0581	-3.0581	-3.0581	-3.0581	-3.0581	-3.0581	-3.0581	-3.0581	1.00654	5.21316	1.42509	0.275152	0.988487	0.0384054	0.04437	0.186778
STHE65_v1_0313	Urease accessory protein UreG GN=ureG	Other	-3.28511	-3.28511	-3.28511	-3.28511	-3.28511	-3.28511	-3.28511	-3.28511	-3.28511	-3.28511	-3.28511	-3.28511	7.34028	22.7143	1.02866	0.332419	0.0170422	0.0619227	0.424899	0.406434
STHE65_v1_0412	aspartate kinase III GN=yclM	Other	-3.28436	-3.28436	-3.28436	-3.28436	-3.28436	-3.28436	-3.28436	-3.28436	-3.28436	-3.28436	-3.28436	-3.28436	23.0101	4.12113	1.17928	6.58442	0.0358283	0.13969	0.654376	0.162636
STHE65_v1_1273	conserved protein of unknown function GN=STHE65_v1_1273	Phage	-6.12407	-6.12407	-6.12407	-6.12407	-6.12407	-6.12407	-6.12407	-6.12407	-6.12407	-6.12407	-6.12407	-6.12407	0.69219	3.62146	23.4241	4.47719	0.0633129	0.148543	0.0276971	0.010842
STHE65_v1_1281	conserved exported protein of unknown function GN=STHE65_v1_1281	Phage	-2.82919	-2.82919	-2.82919	-2.82919	-2.82919	-2.82919	-2.82919	-2.82919	-2.82919	-2.82919	-2.82919	-2.82919	0.143125	0.159689	1.02024	0.914419	0.000319469	0.00645717	0.966455	0.749998
STHE65_v1_1523	conserved membrane protein of unknown function GN=STHE65_v1_1523	Membrane	-5.17389	-5.17389	-5.17389	-5.17389	-5.17389	-5.17389	-5.17389	-5.17389	-5.17389	-5.17389	-5.17389	-5.17389	5.32152	0.180791	0.817022	24.0487	0.00819412	0.0199884	0.370228	0.00267319
STHE65_v1_1589	excinuclease ABC (subunit B) GN=uvrB	Other	-4.0109	-4.0109	-4.0109	-4.0109	-4.0109	-4.0109	-4.0109	-4.0109	-4.0109	-4.0109	-4.0109	-4.0109	0.520427	1.07267	1.36201	0.660805	0.0747546	0.629517	0.0601471	0.0494078
STHE65_v1_2053	ribosomal protein L6 (BL8) GN=rplF	Ribosomal	-2.30319	-2.30319	-2.30319	-2.30319	-2.30319	-2.30319	-2.30319	-2.30319	-2.30319	-2.30319	-2.30319	-2.30319	2.35653	10.6092	0.814782	0.18098	0.166729	0.0195573	0.261514	0.0696669
STHE65_v1_1641	Uncharacterized amino acid permease YdaO GN=ydaO	Membrane	-4.45049	-4.45049	-4.45049	-4.45049	-4.45049	-4.45049	-4.45049	-4.45049	-4.45049	-4.45049	-4.45049	-4.45049	29.5545	0.342889	0.864881	74.5463	0.00688729	0.0139435	0.714984	0.00811875
STHE65_v1_1346	putative dTDP-glucose 4,6-dehydratase GN=spsJ	Other	-2.9119	-2.9119	-2.9119	-2.9119	-2.9119	-2.9119	-2.9119	-2.9119	-2.9119	-2.9119	-2.9119	-2.9119	1.17279	3.62373	1.43351	0.463943	0.68073	0.0644566	0.197428	0.26156
STHE65_v1_1149	Eps2 proetin GN=eps	Other	-4.52763	-4.52763	-4.52763	-4.52763	-4.52763	-4.52763	-4.52763	-4.52763	-4.52763	-4.52763	-4.52763	-4.52763	4.66659	2.10738	1.50973	3.34316	0.029936	0.496602	0.613115	0.512485
STHE65_v1_0100	cysteinyl-tRNA synthetase GN=cysS	Other	-3.51757	-3.51757	-3.51757	-3.51757	-3.51757	-3.51757	-3.51757	-3.51757	-3.51757	-3.51757	-3.51757	-3.51757	3.8203	44.6108	1.0416	0.0891985	0.0930092	0.0290045	0.819227	0.191123
STHE65_v1_2103	histidyl-tRNA synthetase GN=hisS	Other	-3.12216	-3.12216	-3.12216	-3.12216	-3.12216	-3.12216	-3.12216	-3.12216	-3.12216	-3.12216	-3.12216	-3.12216	0.847717	4.98201	0.840997	0.1431	0.564813	0.00669954	0.469112	0.0202287
STHE65_v1_2000	acetohydroxy-acid isomeroreductase GN=ilvC	Other	-3.03105	-3.03105	-3.03105	-3.03105	-3.03105	-3.03105	-3.03105	-3.03105	-3.03105	-3.03105	-3.03105	-3.03105	0.999217	7.09909	0.473022	0.0665791	0.998685	0.0436175	0.00414777	0.0793027
STHE65_v1_0192	FeS cluster formation protein GN=sufB	Other	-2.69609	-2.69609	-2.69609	-2.69609	-2.69609	-2.69609	-2.69609	-2.69609	-2.69609	-2.69609	-2.69609	-2.69609	1.70803	2.66519	1.31132	0.84038	0.280241	0.0785703	0.0370263	0.810971
STHE65_v1_1203	Hpk2 GN=hpk	Membrane	-4.71878	-4.71878	-4.71878	-4.71878	-4.71878	-4.71878	-4.71878	-4.71878	-4.71878	-4.71878	-4.71878	-4.71878	13.6537	1.9868	0.999501	6.86873	0.0016441	0.498335	0.996622	0.157508
STHE65_v1_0672	Xaa-Pro dipeptidase GN=pepQ	Other	-2.42965	-2.42965	-2.42965	-2.42965	-2.42965	-2.42965	-2.42965	-2.42965	-2.42965	-2.42965	-2.42965	-2.42965	0.510086	3.61926	0.531152	0.0748587	0.366521	0.0199823	0.141212	0.086402
STHE65_v1_1838	conserved protein of unknown function GN=STHE65_v1_1838	Other	-4.26445	-4.26445	-4.26445	-4.26445	-4.26445	-4.26445	-4.26445	-4.26445	-4.26445	-4.26445	-4.26445	-4.26445	22.063	2.17337	0.95614	9.70623	0.0554712	0.0184173	0.589978	0.126465
STHE65_v1_0054	adenylosuccinate lyase GN=purB	Other	-2.51812	-2.51812	-2.51812	-2.51812	-2.51812	-2.51812	-2.51812	-2.51812	-2.51812	-2.51812	-2.51812	-2.51812	10.4558	5.81596	0.584965	1.05164	0.0310128	0.0250866	0.240571	0.923787
STHE65_v1_1155	Tyrosine-protein kinase transmembrane modulator EpsC	Membrane	-3.34636	-3.34636	-3.34636	-3.34636	-3.34636	-3.34636	-3.34636	-3.34636	-3.34636	-3.34636	-3.34636	-3.34636	1.37791	0.213024	0.768175	4.96882	6.70542e-05	0.0072363	0.460987	0.0103511
STHE65_v1_2032	Fructose-bisphosphate aldolase GN=fba	Glycolysis	-1.78753	-1.78753	-1.78753	-1.78753	-1.78753	-1.78753	-1.78753	-1.78753	-1.78753	-1.78753	-1.78753	-1.78753	4.76088	10.0458	0.90347	0.428171	0.0538634	0.0101978	0.797306	0.0682134
STHE65_v1_0644	conserved protein of unknown function GN=STHE65_v1_0644	Other	-3.86081	-3.86081	-3.86081	-3.86081	-3.86081	-3.86081	-3.86081	-3.86081	-3.86081	-3.86081	-3.86081	-3.86081	1.75035	3.07616	0.625588	0.355963	0.0943253	0.0332861	0.245468	0.197483
STHE65_v1_1054	Aminopeptidase N GN=pepN	Other	-2.41135	-2.41135	-2.41135	-2.41135	-2.41135	-2.41135	-2.41135	-2.41135	-2.41135	-2.41135	-2.41135	-2.41135	1.4372	5.6108	1.09077	0.279401	0.357688	0.00263824	0.712552	0.0650584
STHE65_v1_0492	putative hydrolase GN=mtnU	Other	-4.29616	-4.29616	-4.29616	-4.29616	-4.29616	-4.29616	-4.29616	-4.29616	-4.29616	-4.29616	-4.29616	-4.29616	0.433147	0.291932	0.574393	0.852243	0.212862	0.0384175	0.124571	0.793327
STHE65_v1_1658	UDP-N-acetylglucosamine 1-carboxyvinyltransferase (EC 2.5.1.7)	Other	-3.43757	-3.43757	-3.43757	-3.43757	-3.43757	-3.43757	-3.43757	-3.43757	-3.43757	-3.43757	-3.43757	-3.43757	5.50739	6.29677	1.13978	0.996897	0.0940891	0.0634333	0.635142	0.997276
STHE65_v1_0722	Divalent metal cation transporter MntH GN=mntH	Membrane	-3.85467	-3.85467	-3.85467	-3.85467	-3.85467	-3.85467	-3.85467	-3.85467	-3.85467	-3.85467	-3.85467	-3.85467	8.11003	0.306105	1.10749	29.3423	0.126619	0.0183318	0.297501	0.0542174
STHE65_v1_0620	ATP-dependent Clp protease ATP-binding subunit ClpX	Other	-2.94913	-2.94913	-2.94913	-2.94913	-2.94913	-2.94913	-2.94913	-2.94913	-2.94913	-2.94913	-2.94913	-2.94913	2.07723	3.68746	1.36016	0.766208	0.190266	0.0889949	0.0855302	0.7415
STHE65_v1_1757	Phosphopantetheine adenylyltransferase GN=coaD	Other	-3.87459	-3.87459	-3.87459	-3.87459	-3.87459	-3.87459	-3.87459	-3.87459	-3.87459	-3.87459	-3.87459	-3.87459	2.58962	0.243907	1.62372	17.2394	0.000583504	0.0252412	0.147346	0.00482552
STHE65_v1_1664	putative methyltransferase GN=yabB	Other	-5.07915	-5.07915	-5.07915	-5.07915	-5.07915	-5.07915	-5.07915	-5.07915	-5.07915	-5.07915	-5.07915	-5.07915	6.54262	6.38247	1.01353	1.03896	0.00307739	0.016616	0.968878	0.873273
STHE65_v1_0393	Branched-chain amino acid ABC transporter, substrate-binding protein LivJ (TC 3.A.1.4.1)	Membrane	-3.58413	-3.58413	-3.58413	-3.58413	-3.58413	-3.58413	-3.58413	-3.58413	-3.58413	-3.58413	-3.58413	-3.58413	1.13757	0.160037	0.961412	6.83392	0.613639	0.00772646	0.807037	0.00365344
STHE65_v1_0553	Transcriptional regulator, LysR family GN=STHE65_v1_0553	Other	-4.63795	-4.63795	-4.63795	-4.63795	-4.63795	-4.63795	-4.63795	-4.63795	-4.63795	-4.63795	-4.63795	-4.63795	18.6361	2.20341	0.477399	4.03775	0.0017186	0.044844	0.0189448	0.000518433
STHE65_v1_1656	conserved protein of unknown function GN=STHE65_v1_1656	Other	-3.99709	-3.99709	-3.99709	-3.99709	-3.99709	-3.99709	-3.99709	-3.99709	-3.99709	-3.99709	-3.99709	-3.99709	10.3061	7.05604	2.53723	3.70588	0.0507594	0.162103	0.022958	0.419274
STHE65_v1_1874	putative A/G-specific adenine glycosylase YfhQ GN=yfhQ	Other	-4.42402	-4.42402	-4.42402	-4.42402	-4.42402	-4.42402	-4.42402	-4.42402	-4.42402	-4.42402	-4.42402	-4.42402	14.3686	1.81832	2.05723	16.2565	0.0551947	0.0303906	0.000559876	0.0694292
STHE65_v1_0266	Aminodeoxychorismate lyase GN=pabC	Membrane	-4.66311	-4.66311	-4.66311	-4.66311	-4.66311	-4.66311	-4.66311	-4.66311	-4.66311	-4.66311	-4.66311	-4.66311	8.61638	0.250987	1.43105	49.128	0.0341162	0.00943528	0.196375	0.00426885
STHE65_v1_0414	Trans-2,cis-3-Decenoyl-ACP isomerase	Other	-2.62708	-2.62708	-2.62708	-2.62708	-2.62708	-2.62708	-2.62708	-2.62708	-2.62708	-2.62708	-2.62708	-2.62708	1.34369	2.54391	0.624005	0.329598	0.352347	0.0148994	0.116485	0.0784478
STHE65_v1_2067	ribosomal protein L4 GN=rplD	Ribosomal	-2.33096	-2.33096	-2.33096	-2.33096	-2.33096	-2.33096	-2.33096	-2.33096	-2.33096	-2.33096	-2.33096	-2.33096	1.59153	5.03545	1.89297	0.598303	0.346783	0.0650733	0.0224913	0.531569
STHE65_v1_2133	replicative DNA helicase GN=dnaC	Other	-4.37028	-4.37028	-4.37028	-4.37028	-4.37028	-4.37028	-4.37028	-4.37028	-4.37028	-4.37028	-4.37028	-4.37028	26.125	3.85009	1.63899	11.1214	0.00881139	0.0581916	0.250423	0.0442432
STHE65_v1_0817	conserved protein of unknown function GN=STHE65_v1_0817	Phage	-6.12407	-6.12407	-6.12407	-6.12407	-6.12407	-6.12407	-6.12407	-6.12407	-6.12407	-6.12407	-6.12407	-6.12407	0.288668	4.69202	92.2891	5.67791	0.149513	0.00926021	0.00400404	0.09252
STHE65_v1_0455	CCA-adding enzyme GN=cca	Other	-4.38423	-4.38423	-4.38423	-4.38423	-4.38423	-4.38423	-4.38423	-4.38423	-4.38423	-4.38423	-4.38423	-4.38423	0.743661	3.87935	0.608346	0.116618	0.618778	0.207747	0.0591353	0.0286978
STHE65_v1_1186	conserved protein of unknown function GN=STHE65_v1_1186	Other	-4.29058	-4.29058	-4.29058	-4.29058	-4.29058	-4.29058	-4.29058	-4.29058	-4.29058	-4.29058	-4.29058	-4.29058	33.8469	12.0917	0.801746	2.24423	0.00129055	0.0260381	0.0731008	0.119055
STHE65_v1_0642	ATP-dependent Clp protease, ATP-binding subunit ClpE	Other	-2.40459	-2.40459	-2.40459	-2.40459	-2.40459	-2.40459	-2.40459	-2.40459	-2.40459	-2.40459	-2.40459	-2.40459	16.4387	8.86415	0.710342	1.31734	0.0283217	0.0582772	0.176142	0.74717
